# Supplementary material for: Conservation of Nonsense-Mediated mRNA Decay Complex Components Throughout Eukaryotic Evolution
Source: Sci Rep. 2017 Nov 30;7:16692. doi: 10.1038/s41598-017-16942-w (PMC5709506; doi:10.1038/s41598-017-16942-w)
Supplement: Supplementary file 2 — Table S1 [file 41598_2017_16942_MOESM2_ESM.xlsx]

## Sheet: Title
Table S1. Survey of NMD factors across 312 eukaryotic genomes
Conservation of Nonsense-Mediated mRNA Decay Complex Components Throughout Eukaryotic Evolution
Barry Causier, Zhen Li, Riet De Smet, James P. B. Lloyd, Yves Van de Peer, Brendan Davies

## Sheet: Human v Ensembl
Clades	Species	SMG1	SMG8	SMG9	UPF1	UPF2	UPF3A	UPF3B
Primates	Homo_sapiens	1	1	1	1	1	1	1
	Pan_troglodytes	0.998683	0.998539	1	0.804005	0.999619	0.770855	0.6174
	Gorilla_gorilla	0.606057	0.998539	1	0.919898	0.855403	0.820486	1
	Pongo_abelii	0.657801	0.940575	0.896262	0.893055	0.589041	0.831045	0.559748
	Nomascus_leucogenys	0.655168	0.991719	0.753271	0.922028	0.995814	0.826822	0.69392
	Papio_anubis	0.971165	0.990258	0.946729	0.959097	0.871005	0.800422	0.333333
	Macaca_mulatta	0.524161	0.990745	0.993458	0.932254	0.370624	0.569166	0.994759
	Chlorocebus_sabaeus	0.888611	0.987336	0.992523	0.959097	0.996956	0.74868	1
	Callithrix_jacchus	0.97472	0.982465	0.991589	0.924159	0.891172	0.740232	0.702306
	Tarsius_syrichta	0.575905	0.879201	0.550467	0.456753	0.726027	NA	0.737945
	Microcebus_murinus	0.676498	0.923527	0.718692	0.591819	0.504566	0.455121	0.449686
	Otolemur_garnettii	0.969717	0.939113	0.981308	0.958245	0.86796	0.518479	0.713836
Rodants	Tupaia_belangeri	0.728901	0.605943	0.654206	0	0.708904	0.285111	0.570231
	Mus_musculus	0.960632	0.935217	0.891589	0.965062	0.870624	0.467793	0.651992
	Rattus_norvegicus	0.914549	0.932781	0.923364	0.965062	0.817732	0.469905	0.660377
	Dipodomys_ordii	0.918367	0.546517	0.533645	0.88709	0.614916	0.333685	0.475577
	Ictidomys_tridecemlineatus	0.98262	0.927423	0.98972	0.890499	0.275495	0.524815	0.699161
	Cavia_porcellus	0.961159	0.932781	0.895327	0.961653	0.358828	0.44773	NA
	Oryctolagus_cuniculus	0.979855	0.928885	0.852336	0	0.859589	0.435058	0.789308
	Ochotona_princeps	0.898354	0.932781	0.619626	0.821048	0.686263	0.268849	0.396122
Carnivores	Mustela_putorius_furo	0.966689	0.895275	0.982243	0.956114	0.861492	0.616684	0.669811
	Ailuropoda_melanoleuca	0.966162	0.942523	0.895327	0.96634	0.85997	0.583949	0.797694
	Canis_familiaris	0.961027	0.941062	0.984112	0.970175	0.859589	0.576558	0.759958
	Felis_catus	0.954839	0.942036	0.902804	0.933532	0.227169	0.586061	0.714885
Horse	Equus_caballus	0.179592	0.931807	0.893458	0.918193	0.851598	0.50792	0.677149
Chiroptera	Pteropus_vampyrus	0.530217	0.571846	0.752336	0.647635	0.787671	0.55227	0.627883
	Myotis_lucifugus	0.949177	0.925962	0.882243	0.950575	0.85997	0.521647	0.703354
Cetaceans and even-toed ungulates	Bos_taurus	0.961817	0.933755	0.88785	0.96847	0.858447	0.55227	0.507338
	Ovis_aries	0.9605	0.941549	0.863551	0.919898	0.859589	0.534319	0.753669
	Tursiops_truncatus	0.916656	0.937652	0.635514	0.907542	0.85997	0.483633	0.701258
	Vicugna_pacos	0.865569	0.865563	NA	0	0.727626	0.50264	0.648847
	Sus_scrofa	XM_005658617.1	0.935704	0.87757	XM_003480751.2	0.36758	0.383316	0.753669
Insectivora mammals	Sorex_araneus	0.681633	0.905504	NA	0	0.851218	0.3717	0.568134
	Erinaceus_europaeus	0.710731	0.71018	NA	0	0.590183	NA	0.348008
African Animals	Procavia_capensis	0.809598	0.864101	0.594393	0.660418	0.702055	0.388701	0.75891
	Loxodonta_africana	0.959315	0.940088	0.703738	0.959097	0.856925	0.458289	0.691824
	Echinops_telfairi	0.468598	0.91622	0.495327	0	0.506088	0.44773	NA
Xenarthran mammals	Choloepus_hoffmanni	0.698618	0.60643	NA	0	0.697108	0.326294	NA
	Dasypus_novemcinctus	0.948782	0.938626	0.898131	0	0.863014	0.518479	0.779874
marsupials	Macropus_eugenii	0.547597	0.622504	0.739252	0.631018	0.431431	NA	0.475891
	Sarcophilus_harrisii	0.944042	0.845105	0.525234	0.924159	0.294901	0.499472	0.532495
	Monodelphis_domestica	0.944305	0.878227	0.820561	0.957392	0.839802	0.491024	0.520964
Platypus	Ornithorhynchus_anatinus	0.935221	0.573307	0.108411	0.949723	0.346271	0.388596	0.495807
Birds	Meleagris_gallopavo	0.922054	0.741841	NA	0.909246	0.818874	0.439282	0.32914
	Gallus_gallus	0.927452	0.757428	NA	0.922454	0.833714	0.493136	0.42348
	Anas_platyrhynchos	0.928111	0.737457	NA	0.918193	0.827626	NA	0.389937
	Taeniopygia_guttata	0.918894	0.761325	NA	0.717512	0.824962	0.487856	0.442348
	Ficedula_albicollis	0.83318	0.762299	NA	0.906263	0.832192	NA	0.48218
Terapods	Pelodiscus_sinensis	0.861488	0.764247	0.643925	0.658287	0.491629	0.481521	NA
	Anolis_carolinensis	0.893483	0.738919	0.764486	0	0.8379	0.461457	0.477987
	Xenopus_tropicalis	0.140619	0.681929	0.686916	0.789092	0.795662	0.412883	0.43501
Lobe-finned fish	Latimeria_chalumnae	0.704806	0.72528	0.529907	0.586706	0.702055	NA	0.36478
Ray-finned fish	Poecilia_formosa	0.663989	0.573794	0.682243	0.888794	0.754186	0.319958	0.32914
	Xiphophorus_maculatus	0.668729	0.570872	0.686916	0.88709	0.750381	0.343189	0.321803
	Oryzias_latipes	0.112837	0.598636	0.681308	0.884533	0.743912	0.275607	0.319706
	Gasterosteus_aculeatus	0.653588	0.553337	0.680374	0.898594	0.73516	0.284055	0.333333
	Oreochromis_niloticus	0.649375	0.593765	0.653271	0.890925	0.756469	0.332629	0.322851
	Tetraodon_nigroviridis	0.0506912	0.559669	0.694393	0.874308	0.761796	0.335797	0.340671
	Takifugu_rubripes	0.227781	0.609352	0.685047	0.888794	0.749239	0.342133	0.361635
	Gadus_morhua	0.60395	0.539698	0.680374	0.893907	0.714231	0.289335	0.344864
	Danio_rerio	0.713232	0.592304	0.702804	0.89902	0.572298	0.32207	0.337526
	Astyanax_mexicanus	0.700856	0.602533	0.720561	0.545377	0.770167	0.332629	0.325996
	Lepisosteus_oculatus	0.737327	0.602533	0.704673	0.916915	0.769787	0.384372	0.321803
Lampery	Petromyzon_marinus	0.504147	0.371164	NA	0.852152	0.208524	NA	NA
Ciona	Ciona_intestinalis	0.0534562	0.281052	NA	0.590541	0.0700152	0.170011	NA
	Ciona_savignyi	reftig_13:8232:28485	0.27813	NA	0.682573	0.361111	NA	0.183438
Arthropods	Drosophila_melanogaster	0.118302	0.131028	0.0701869	0.595228	0.283866	0.142555	NA
Nematodes	Caenorhabditis_elegans	0.0870046	0.057964	0.0806542	0.431189	0.141553	0.0911299	NA
Yeast	Saccharomyces_cerevisiae	NA:MTOR	NA	NA	0.411163	0.0915906	NA	0.0455975

## Sheet: Human v PLAZA
Clades	Species	SMG1	SMG8	SMG9	UPF1	UPF2	UPF3A	UPF3B
Human	Homo_sapiens	1	1	1	1	1	1	1
Fabids	Citrullus_lanatus	0.0593812	0.0506576	0.1	0.553046	0.24277	NA	NA
	Cucumis_melo	0.0454246	0.0496834	0.102804	0.541116	0.249619	NA	0.112159
	Fragaria_vesca	0.0939961	0.0491963	0.120561	0.553899	0.264079	NA	0.104193
	Glycine_max	0.100843	0.0480273	0.106542	0.550916	0.265601	NA	0.109015
	Lotus_japonicus	0.0675444	0.0478324	0.115888	0	0.266362	0.10982	NA
	Malus_domestica	0.100553	0.0550414	0.114019	0	0.262557	NA	0.0848008
	Manihot_esculenta	0.0883081	0.0501705	0.135514	0.555603	0.270928	NA	0.100105
	Medicago_truncatula	0.0983805	0.0506576	0.115888	0.553899	0.267884	NA	0.1174
	Populus_trichocarpa	0.0976432	0.0535801	0.118692	0.556455	0.270928	NA	0.113208
	Prunus_persica	0.100434	0.0526059	NA	0.554325	0.268265	NA	0.104193
	Ricinus_communis	0.0972745	0.0506576	0.115888	0.558585	0.221461	NA	0.102096
Malvids	Arabidopsis_lyrata	0.102989	0.0511447	0.106542	0.542395	0.243151	NA	0.106918
	Arabidopsis_thaliana	NA:MTOR	NA	NA	0.540264	0.241248	NA	0.104193
	Brassica_rapa	0.100145	NA	NA	0.520665	0.243531	NA	0.104822
	Capsella_rubella	NA:MTOR	NA	NA	0.54069	0.241248	NA	0.0981132
	Carica_papaya	NA:MTOR	0.0371651	0.11215	0.396677	NA	0.087434	NA
	Citrus_sinensis	0.0645425	0.0486118	0.0849533	0.4853	0.181126	NA	0.102935
	Eucalyptus_grandis	0.0968269	0.0506576	0.119626	0.55049	0.188356	NA	0.121593
	Gossypium_raimondii	0.0876893	0.076376	0.111215	0.55262	0.265982	0.110876	NA
	Thellungiella_parvula	0.101172	NA	NA	0.541968	0.24239	NA	0.0964361
	Theobroma_cacao	0.100026	0.0516318	0.126168	0.558585	0.264079	NA	0.113208
Rosids	Vitis_vinifera	0.0968269	0.0789089	0.14486	0.558159	0.260654	NA	0.102935
Solanum	Solanum_lycopersicum	0.0966689	0.0555285	0.128037	0.556881	0.120244	NA	0.115304
	Solanum_tuberosum	0.0967742	0.0535801	0.125234	0.556029	0.120244	NA	0.112159
Dicots	Beta_vulgaris	0.0996445	0.0526059	0.130841	0.555603	0.243151	0.110876	NA
Poaceae	Oryza_sativa_ssp._japonica	0.0877156	0.0526059	0.128972	0.475501	0.236682	NA	0.115304
	Zea_mays	0.0673338	0.0550414	0.128037	0.548786	0.251522	NA	0.106918
	Brachypodium_distachyon	0.0960369	0.0550414	0.125234	0.548786	0.262177	NA	0.104193
	Hordeum_vulgare	0.101159	NA	0.05	0.318705	0.242009	NA	0.109015
	Oryza_sativa_ssp._indica	0.101093	0.0521189	0	0.534725	0.255327	NA	0.112159
	Setaria_italica	0.0884793	0.0535801	0.121495	0.549212	0.262177	NA	0.10587
	Sorghum_bicolor	0.0911257	0.053093	0.129907	0.549638	0.262938	NA	0.104822
Monocots	Musa_acuminata	0.100448	0.0442767	0.103738	0.547934	0.260654	NA	0.107966
Magnoliophyta	Amborella_trichopoda	0.0870309	0.0777886	0.100935	0.552194	0.254566	NA	0.10587
Embryophyta	Physcomitrella_patens	0.077156	0.0994155	0.114953	0.553899	0.260274	0.12038	0.120545
Chlorophyta	Chlamydomonas_reinhardtii	0.0456616	NA	NA	0.432467	0.179985	NA	0.0968553
	Ostreococcus_lucimarinus	NA:MTOR	NA	NA	0.406476	0.150685	NA	0.0501048
	Bathycoccus_prasinos	NA:MTOR	NA	NA	0.394972	0.0857306	NA	NA
	Chlorella_sp_NC64A	NA:ATM	0.0258646	0.0421495	0.357478	0.152131	0.076452	NA
	Coccomyxa_sp._C-169	NA:MTOR	NA	NA	0	0.171233	NA	0.100524
	Micromonas_pusilla_strain_CCMP1545	0.0352864	NA	NA	0.453345	0.0490868	NA	0.0427673
	Micromonas_sp_RCC299	0.0518894	NA	NA	0.431189	0.146499	NA	NA
	Ostreococcus_sp_RCC809	NA:MTOR	NA	NA	0.0967192	0.125571	NA	NA
	Ostreococcus_tauri	NA:ATR	NA	NA	0.412867	0.116438	NA	0.042348
	Volvox_carteri	0.0308097	NA	NA	0.42778	0.0726788	0.0841605	NA
Eukaryotes	Cyanidioschyzon_merolae	NA:MTOR	NA	NA	0.0685982	NA	NA	NA
Stramenopiles	Aureococcus_anophagefferens	NA:MTOR	NA	NA	0.414146	NA	NA	NA
	Ectocarpus_siliculosus	NA:MTOR	NA	NA	0.471666	0.11758	NA	NA
	Fragilariopsis_cylindrus	NA:MTOR	NA	NA	0.290584	0.141172	NA	NA
	Phaeodactylum_tricornutum	NA:MTOR	NA	NA	0.0920324	0.13984	NA	NA
	Thalassiosira_pseudonana	NA:MTOR	NA	NA	0	0.146119	NA	NA

## Sheet: Human v Fungi
Clades	Species	SMG1	SMG8	SMG9	UPF1	UPF2	UPF3A	UPF3B
Human	Homo_sapiens	1	1	1	1	1	1	1
Basidiomycota	Melampsora_laricipopulina	NA:MTOR	NA	NA	0.288879	0.171613	NA	0.068239
	Puccinia_graminis	NA:MTOR	NA	NA	0.515552	0.181126	0.0793031	NA
	Puccinia_graminisug99	NA:MTOR	NA	NA	0.515552	0.179224	0.080887	NA
	Puccinia_triticina	NA:MTOR	NA	NA	0.515978	0.181126	NA	NA
	Microbotryum_violaceum	NA:MTOR	NA	NA	0.54069	0.200913	NA	0.0774633
	Sporisorium_reilianum	NA:MTOR	NA	NA	0.536003	0.189498	NA	0.0811321
	Ustilago_maydis	NA:MTOR	NA	NA	0.527908	0.180365	NA	0.0828092
	Cryptococcus_neoformans	NA:MTOR	NA	NA	0.511291	0.189498	NA	NA
Ascomycota	Schizosaccharomyces_cryophilus	NA:MTOR	NA	NA	0.44738	0.124543	0.0650475	NA
	Schizosaccharomyces_japonicus	NA:MTOR	NA	NA	0.472092	0.140791	0.0695882	NA
	Schizosaccharomyces_octosporus	NA:MTOR	NA	NA	0.446101	0.120548	NA	0.0645702
	Schizosaccharomyces_pombe	NA:MTOR	NA	NA	0.447806	0.118569	NA	0.0637317
	Tuber_melanosporum	NA:MTOR	NA	NA	0.511291	NA	NA	0.0545073
	Blumeria_graminis	NA:MTOR	NA	NA	0.496804	0.203577	NA	NA
	Botryotinia_fuckeliana	NA:MTOR	NA	NA	0.503196	0.205099	0.0797254	NA
	Sclerotinia_sclerotiorum	NA:ATM	NA	NA	0.443971	0.205479	0.0703273	NA
	Gaeumannomyces_graminis	NA:MTOR	NA	NA	0.501917	0.193303	0.0788807	NA
	Magnaporthe_oryzae	NA:MTOR	NA	NA	0.499787	0.200152	0.0813094	NA
	Magnaporthe_poae	NA:ATR	NA	NA	0.502343	0.195205	0.087434	NA
	Neurospora_crassa	NA:MTOR	NA	NA	0.499361	0.199391	0.0646251	NA
	Trichoderma_reesei	NA:MTOR	NA	NA	0.0881977	0.192161	0.0711721	NA
	Trichoderma_virens	NA:MTOR	NA	NA	0.477631	0.192161	0.0646251	NA
	Fusarium_fujikuroi	NA:MTOR	NA	NA	0.487005	0.192161	0.087434	NA
	Fusarium_oxysporum	NA:MTOR	NA	NA	0.486579	0.189878	0.0715945	NA
	Fusarium_pseudograminearum	NA:MTOR	NA	NA	0.487005	0.203577	0.0744456	NA
	Gibberella_moniliformis	NA:MTOR	NA	NA	0.487005	0.189498	0.0670539	NA
	Gibberella_zeae	NA:MTOR	NA	NA	0.484448	0.200152	0.0711721	NA
	Nectria_haematococca	NA:MTOR	NA	NA	0	0.19863	0.0858501	NA
	Verticillium_dahliae	NA:MTOR	NA	NA	0.482318	0.192161	0.0553326	NA
	Colletotrichum_gloeosporioides	NA:MTOR	NA	NA	0.493822	0.200913	0.0667371	NA
	Colletotrichum_higginsianum	NA:MTOR	NA	NA	0.327226	0.204718	0.0646251	NA
	Colletotrichum_orbiculare	NA:MTOR	NA	NA	0.485726	0.199011	0.0589229	NA
	Glomerella_graminicola	NA:MTOR	NA	NA	0.492118	0.200533	0.0695882	NA
	Aspergillus_clavatus	NA:MTOR	NA	NA	0.510013	0.208904	0.0797254	NA
	Aspergillus_flavus	NA:MTOR	NA	NA	0.509161	0.207382	0.089018	NA
	Aspergillus_fumigatus	NA:MTOR	NA	NA	0.511717	0.210426	0.0841605	NA
	Aspergillus_fumigatusa1163	NA:MTOR	NA	NA	0.511717	0.195586	0.0845829	NA
	Aspergillus_nidulans	NA:MTOR	NA	NA	0.508308	0.203196	0.0751848	NA
	Aspergillus_niger	NA:MTOR	NA	NA	0.507456	0.197869	0.0650475	NA
	Aspergillus_oryzae	NA:MTOR	NA	NA	0.509161	0.208524	0.0772967	NA
	Aspergillus_terreus	NA:MTOR	NA	NA	0.510865	0.207382	0.0922914	NA
	Neosartorya_fischeri	NA:MTOR	NA	NA	0.511717	0.205479	NA	0.0710692
	Dothistroma_septosporum	NA:MTOR	NA	NA	0	0.193683	NA	0.0504193
	Zymoseptoria_tritici	NA:MTOR	NA	NA	0.22582	0.187595	NA	NA
	Leptosphaeria_maculans	NA:ATR	NA	NA	0.4951	0.203957	0.0646251	NA
	Phaeosphaeria_nodorum	NA:MTOR	NA	NA	0.4951	0.207002	NA	0.0525157
	Pyrenophora_teres	NA:MTOR	NA	NA	0.498935	0.210426	NA	0.0625786
	Pyrenophora_triticirepentis	NA:MTOR	NA	NA	0.498509	0.210426	0.0646251	NA
	Ashbya_gossypii	NA:MTOR	NA	NA	0.407755	0.0891933	NA	0.0447589
	Komagataella_pastoris	NA:MTOR	NA	NA	0.341287	0.0574581	NA	NA
	Saccharomyces_cerevisiae	NA:MTOR	NA	NA	0.411163	0.0915906	NA	0.0455975
	Yarrowia_lipolytica	NA:MTOR	NA	NA	0.380486	0.0890411	NA	NA
Glomeromycota	Rhizophagus_irregularis	0.109296	0.0476376	0.154206	0.509587	0.186834	0.087434	NA
Mucoromycotina	Backusella_circina	0.0931007	0.0795421	0.0962617	0.554325	0.221842	0.0865892	NA
	Lichtheimia_hyalospora	0.097551	0.0898685	0.125234	0.337026	0.224886	NA	0.103774
	Mucor_circinelloides	0.0446346	0.0382854	0.121495	0.552194	0.247336	NA	0.0589099
	Phycomyces_blakesleeanus	0.034233	NA	0.0971963	0.557307	0.244292	0.108765	NA
	Rhizopus_microsporus_var._microsporus	0.0935089	0.0780321	0.125234	0.55049	0.255708	NA	0.0512579
	Rhizopus_oryzae	0.0910467	0.0769118	0.0842056	0.550064	0.212709	0.0780359	NA
	Rhizopus_microsporus_var._chinensis	0.0936801	0.078227	0.124299	0.550064	0.255327	0.101267	NA
	Umbelopsis_ramanniana	0.0988413	NA	0.120561	0	0.261416	0.101267	NA
Entomophthoromycotina	Conidiobolus_coronatus	NA:MTOR	NA	NA	0.486153	0.183409	0.0975713	NA
Kickxellomycotina	Coemansia_reversa	NA:MTOR	NA	0.0561682	0.442693	0.14395	0.0544879	NA
Blastocladiomycota	Catenaria_anguillulae	acc.1510023	NA	0.05	0.478909	0.0700152	0.0801478	NA
Chytridiomycota	Batrachochytrium_dendrobatidis	0.0338381	NA	0.081028	0.510013	0.210807	0.0955649	NA
Neocallimastigomycota	Piromyces_sp._E2	0.0319947	NA	0.115888	0.0664678	0.119787	NA	NA
Microsporidia	Antonospora_locustae	NA	NA	NA	0	NA	NA	NA
	Encephalitozoon_hellem	NA:ATR	NA	NA	0.210055	NA	NA	NA
	Encephalitozoon_intestinalis	NA:ATR	NA	NA	0.215211	NA	NA	NA
	Encephalitozoon_cuniculi	NA:ATR	NA	NA	0.199403	NA	NA	NA
	Encephalitozoon_romaleae	NA:ATR	NA	NA	0.195569	NA	NA	NA
	Enterocytozoon_bieneusi	NA:ATR	NA	NA	0	NA	NA	NA
	Nematocida_parisii	NA:ATR	NA	NA	0.0839369	NA	NA	NA
	Nosema_ceranae	NA:ATR	NA	NA	0.197699	NA	NA	NA
Cryptomycota	Rozella_allomycis	NA:MTOR	NA	NA	0.490413	0.178349	0.0915523	NA

## Sheet: Human v Metazoa
Clades	Species	SMG1	SMG8	SMG9	UPF1	UPF2	UPF3A	UPF3B
Human	Homo_sapiens	1	1	1	1	1	1	1
Arthropoda	Drosophila_ananassae	0.120237	0.138334	0.0748598	0.598637	0.199391	NA	0.163522
	Drosophila_erecta	0.118157	0.134437	0.0816822	0.59608	0.287671	NA	0.156184
	Drosophila_grimshawi	0.117051	0.123721	0.053271	0.59608	0.305403	0.158395	NA
	Drosophila_melanogaster	0.118302	0.131028	0.0701869	0.595228	0.283866	0.142555	NA
	Drosophila_mojavensis	0.119789	0.131515	0.0752336	0.603749	0	NA	0.15304
	Drosophila_persimilis	FBpp0188841	0.132002	NA	0.408181	0.247717	0.143611	NA
	Drosophila_pseudoobscura	0.120843	0.132976	0.0842056	0.599489	0.281963	0.143611	NA
	Drosophila_sechellia	0.119447	0.105212	0.0672897	0.595228	0.28691	NA	0.150943
	Drosophila_simulans	0.0958525	0.129566	0.0665421	0.59395	0.285008	NA	0.150943
	Drosophila_virilis	0.117814	0.144179	0.0690654	0.595228	0.205479	NA	0.151992
	Drosophila_willistoni	0.123726	0.123234	0.0662617	0.593098	0.292466	NA	0.151992
	Drosophila_yakuba	0.102831	0.132002	0.0719626	0.597358	0.289193	NA	0.155136
	Megaselia_scalaris	NA:ATR	0.141549	NA	0.0344695	0.270548	NA	NA
	Aedes_aegypti	0.176827	0.173892	0.0781308	0.626758	0.32382	0.17529	NA
	Anopheles_darlingi	ADMH02000612	0.0225037	0.0557944	0.60098	NA	0.145723	NA
	Anopheles_gambiae	0.134286	0.164637	0.0565421	0.611845	0.270928	0.151003	NA
	Culex_quinquefasciatus	0.130217	0.171456	0.0604673	0.618236	0.284627	0.173178	NA
	Dendroctonus_ponderosae	0.143779	0.178763	0.13271	0.669365	0.377093	0.141499	NA
	Tribolium_castaneum	0.151679	0.177789	0.137383	0.665957	0.399924	0.157339	NA
	Apis_mellifera	0.256221	0.250365	0.229907	0.685982	0.407534	0.18585	NA
	Atta_cephalotes	0.252271	0.121773	0.183178	0.601193	0.394597	0.189018	NA
	Nasonia_vitripennis	0.248453	0.24452	0.227103	0.68726	0.395358	0.206969	NA
	Solenopsis_invicta	0.24977	0.239649	0.0579439	0.605028	0.400304	0.171067	NA
	Zootermopsis_nevadensis	0.265043	0.248417	0.305607	0.69706	0.400685	NA	0.176101
	Acyrthosiphon_pisum	0.211718	0.223088	0.21215	0.6536	0.326484	NA	0.156184
	Rhodnius_prolixus	0.20079	0.177789	0.195327	0.681721	0.248135	0.173178	NA
	Pediculus_humanus	0.144437	0.219191	0.2	0.668087	0.339041	0.17529	NA
	Daphnia_pulex	0.128413	0.208962	0.162617	0.668087	0.336758	NA	0.206499
	Strigamia_maritima	0.134036	0.252314	0.258879	0.599063	0.463851	0.197466	NA
	Bombyx_mori	0.141409	0.123234	0.0698131	0.628462	0.293379	0.162619	NA
	Danaus_plexippus	0.139039	0.102776	0.182243	0.621219	0.338661	0.160507	NA
	Heliconius_melpomene	0.136669	0.167073	0.197196	0.40605	0.277397	0.153115	NA
	Melitaea_cinxia	0.138644	0.074866	0.152336	0.564977	0.296804	0.157339	NA
	Ixodes_scapularis	0.193496	0.136386	0.199065	0.663826	0.439498	NA	0.210692
	Tetranychus_urticae	0.16761	0.230882	NA	0.664678	0.373288	0.18057	NA
Nematoda	Pristionchus_pacificus	0.0488479	NA	0	0.449936	0.144216	0	0
	Loa_loa	0.0644766	0.112518	0.146729	0.515552	0.204338	NA	0.115304
	Onchocerca_volvulus	0.10711	0.103751	0.14486	0.508308	0	NA	0.122642
	Brugia_malayi	0.110402	0.0409157	0.145794	0.5049	0.206621	NA	0.113208
	Caenorhabditis_brenneri	0.0861751	0.0384803	0.0849533	0.424372	0.145358	0.0825766	NA
	Caenorhabditis_briggsae	0.082133	0.0569898	0.0882243	0.427354	0.138508	0	0
	Caenorhabditis_elegans	0.0870046	0.057964	0.0806542	0.431189	0.141553	0.0911299	NA
	Caenorhabditis_japonica	0.0647136	0.0828544	0.0838318	0.316148	0.121195	0.0829989	NA
	Caenorhabditis_remanei	0.0869651	0.0569898	0.0828037	0.429911	0.138128	0	0
	Trichinella_spiralis	NA:MTOR	0.145153	0.123364	0.461866	0.236492	0	0
Acari	Crassostrea_gigas	0.326531	0.293229	0.288785	0.722625	0.41933	0.176346	NA
	Lottia_gigantea	0.319421	0.27472	0.349533	0	0.453577	0.189018	NA
Annelida	Capitella_teleta	0.293219	0.258159	0.282243	0	0.120624	NA	0.169811
	Helobdella_robusta	0.172482	0.154408	0.174766	0	0.386606	NA	0.110063
Bilateria	Schistosoma_mansoni	0.0639236	0.0673648	0.0921495	0.527482	0.306925	0.117212	NA
	Strongylocentrotus_purpuratus	0.191047	0.139308	0.270093	0.757563	0.267884	NA	0.160377
Eumetazoa	Mnemiopsis_leidyi	NA:MTOR	0.135412	NA	0.61781	0.284855	0.139388	NA
	Nematostella_vectensis	0.203423	0.0681929	0.278505	0	0.401446	NA	0.141509
Metazoa	Trichoplax_adhaerens	0.15497	0.149927	0.128037	0.457179	0.344368	NA	0
	Amphimedon_queenslandica	0.0940092	NA	0.197196	0.565829	0.275114	0.0751848	NA

## Sheet: Human v Protists
Clades	Species	SMG1	SMG8	SMG9	UPF1	UPF2	UPF3A	UPF3B
Human	Homo_sapiens	1	1	1	1	1	1	1
Stramenopiles	Albugo_laibachii	0.0478078	NA	0.0730841	0.4853	0.157915	NA	0.0525157
	Hyaloperonospora_arabidopsidis	NA:MTOR	NA	0.0845794	0.480187	0.126332	NA	0.0629979
	Phaeodactylum_tricornutum	NA:MTOR	NA	NA	0.0920324	0.13984	NA	NA
	Phytophthora_infestans	0.0621725	NA	NA	0.316574	0.102359	NA	0.0746331
	Phytophthora_kernoviae	NA:ATR	NA	NA	0.367107	0.0379756	0	0
	Phytophthora_lateralis	NA:MTOR	NA	0.078785	0.480614	0.0848554	0	0
	Phytophthora_parasitica	0.0721659	NA	0.0888785	0.480187	0.15449	NA	0.0706499
	Phytophthora_ramorum	NA:MTOR	NA	0.0878505	0.478057	NA	NA	0.0698113
	Phytophthora_sojae	Physo3|303594	NA	0.0888785	0	0.0399543	NA	NA
	Pythium_aphanidermatum	0.0496379	NA	0.081028	0.492118	0.163623	0	0
	Pythium_arrhenomanes	NA:MTOR	NA	0.0637383	0.492118	0.155632	NA	0.0569182
	Pythium_irregulare	NA:MTOR	NA	0.0795327	0.452493	0.157154	NA	0.0536688
	Pythium_iwayamai	NA:MTOR	NA	0.0835514	0.453771	0.115677	0.069905	NA
	Pythium_ultimum	0.0334431	NA	0.0953271	0.493396	0.115297	NA	0.0545073
	Pythium_vexans	0.0589598	NA	NA	0.4853	0.156012	NA	0.0569182
	Thalassiosira_pseudonana	NA:MTOR	NA	NA	0	0.146119	NA	NA
Fornicata	Giardia_lamblia	NA:MTOR	NA	NA	0.151598	NA	NA	NA
Kinetoplastida	Leishmania_major	NA:MTOR	NA	NA	0	NA	NA	NA
	Trypanosoma_brucei	NA:MTOR	NA	NA	0.277801	0.0416286	NA	NA
Alveolata	Paramecium_tetraurelia	NA:MTOR	NA	NA	0.335748	0.0669711	0	NA
	Plasmodium_berghei	0	NA	NA	0.360034	0.0354642	NA	0.0525157
	Plasmodium_chabaudi	0	NA	NA	0.36813	0.0373668	NA	0.0516771
	Plasmodium_falciparum	0	NA	NA	0.392842	0.0334094	NA	0.0484277
	Plasmodium_knowlesi	0	NA	NA	0.390285	0.0399543	NA	0.0512579
	Plasmodium_vivax	NA:ATM	NA	NA	0.390285	0.0296043	NA	0.0496855
	Tetrahymena_thermophila	NA:MTOR	NA	NA	0.348104	0.0730594	NA	NA
	Toxoplasma_gondii	NA:MTOR	NA	NA	0.342991	0.138166	0.0663147	NA
Haptophyceae	Emiliania_huxleyi	Emihu1|109814	0.03585	0.0684112	0.268854	0.0719178	NA	NA
Amoebozoa	Dictyostelium_discoideum	0.0726267	0.0330248	0.0719626	0.388581	0.036796	NA	NA
	Entamoeba_histolytica	NA:MTOR	NA	NA	0.218577	NA	NA	NA
Cryptophyta	Guillardia_theta	0.0557604	0.0253288	0.0756075	0.489987	0.226027	NA	0.0928721
Rhizaria	Bigelowiella_natans	Bigna1|68222	NA	0.0962617	0.0864934	0.0620244	NA	0.0589099

## Sheet: A lyrata v Ensembl
Clades	Species	SMG1	SMG8	SMG9	UPF1	UPF2	UPF3
Plants	Arabidopsis_lyrata	1	1	1	1	1	1
Primates	Homo_sapiens	0.0983122	0.0434783	0.141722	0.495004	0.25719	0.0923155
	Pan_troglodytes	0.0986702	0.0434783	0.141722	0.48578	0.257601	0.0849343
	Gorilla_gorilla	0.0760133	0.0434783	0.141722	0.495772	0.260477	0.0923155
	Pongo_abelii	0.0800793	0.0434783	0.12596	0.455419	0.188168	0.0899899
	Nomascus_leucogenys	0.0792226	0.0434783	0.136424	0.496157	0.258012	0.0915066
	Papio_anubis	0.0976729	0.0434783	0.115232	0.498078	0.255136	0.0946411
	Macaca_mulatta	0.0771385	0.0434783	0.132185	0.491545	0.093673	0.091911
	Chlorocebus_sabaeus	0.088045	0.0434783	0.141722	0.498078	0.257601	0.0923155
	Callithrix_jacchus	0.0984401	0.0422477	0.141722	0.496925	0.264174	0.0946411
	Tarsius_syrichta	0.0682266	0.0442986	0.082649	0.278747	0.229252	NA
	Microcebus_murinus	0.0751183	0.0430681	0.121457	0.335165	0.139811	0.0887765
	Otolemur_garnettii	0.0988237	0.0442986	0.143046	0.498078	0.25719	0.0973711
Rodants	Tupaia_belangeri	0.068738	0.0410172	0.157616	0.076864	0.198028	0.0755308
	Mus_musculus	0.0988493	0.0438884	0.141722	0.494235	0.256368	0.0969666
	Rattus_norvegicus	0.0987214	0.0438884	0.154967	0.494235	0.254725	0.0965622
	Dipodomys_ordii	0.0923795	NA	0.0637086	0.477709	0.201397	0.0809909
	Ictidomys_tridecemlineatus	0.0989515	0.0463495	0.144371	0.484627	0.072309	0.0930233
	Cavia_porcellus	0.0984401	0.0434783	0.141722	0.495388	0.103122	0.0930233
	Oryctolagus_cuniculus	0.0988748	0.0442986	0.133775	0.0810915	0.25719	0.0805865
	Ochotona_princeps	0.0871756	0.0438884	0.146358	0.456188	0.170131	NA
Carnivores	Mustela_putorius_furo	0.0983122	0.0352338	0.141722	0.498078	0.256779	0.0906977
	Ailuropoda_melanoleuca	0.0983122	0.0434783	0.141722	0.493851	0.256368	0.0930233
	Canis_familiaris	0.0981844	0.0434783	0.143046	0.494235	0.25719	0.0954499
	Felis_catus	0.0977113	0.0434783	0.148344	0.493467	0.0435497	0.0954499
Horse	Equus_caballus	NA:MTOR	0.0430681	0.144371	0.496925	0.256779	0.0915066
Chiroptera	Pteropus_vampyrus	0.0656566	NA	0.141722	0.37548	0.205834	0.086451
	Myotis_lucifugus	0.0986958	0.0434783	0.144371	0.498078	0.252671	0.0915066
Cetaceans and even-toed ungulates	Bos_taurus	0.0980565	0.0438884	0.140397	0.494235	0.25719	0.0887765
	Ovis_aries	0.0981844	0.0442986	0.144371	0.489239	0.25719	0.0856421
	Tursiops_truncatus	0.09665	0.0438884	0.0831788	0.453882	0.254314	0.0763397
	Vicugna_pacos	0.0893108	0.0438884	NA	0.0753267	0.235826	0.089181
	Sus_scrofa	NA:MTOR	0.0438884	0.141722	0	0.138455	0.0837209
Insectivora mammals	Sorex_araneus	0.075374	0.0438884	NA	0.0760953	0.258422	0.091911
	Erinaceus_europaeus	0.0763713	0.0363413	NA	0.056495	0.127362	NA
African Animals	Procavia_capensis	0.0861271	0.0391715	0.0815894	0.350115	0.18447	0.0957533
	Loxodonta_africana	0.0970336	0.0426579	0.110199	0.494235	0.264996	0.0954499
	Echinops_telfairi	0.0705281	0.0447088	0.0984106	0.0803228	0.153944	NA
Xenarthran mammals	Choloepus_hoffmanni	0.0571538	NA	NA	0.0607225	0.247042	0.0642063
	Dasypus_novemcinctus	0.0982355	0.0438884	0.148344	0	0.258422	0.0899899
marsupials	Macropus_eugenii	NA:MTOR	NA	0.143046	0.297463	0.135867	0.0927199
	Sarcophilus_harrisii	0.0973661	0.0414274	0.121854	0.492314	0.0887428	0.0938322
	Monodelphis_domestica	0.0979287	0.0414274	0.150993	0.494235	0.257601	0.0942366
Platypus	Ornithorhynchus_anatinus	0.0982355	0.0407711	NA	0.495004	0.162284	0.0942366
Birds	Meleagris_gallopavo	0.0965094	0.040443	NA	0.486164	0.254314	0.0751264
	Gallus_gallus	0.096113	0.0402789	NA	0.498078	0.260477	0.0950455
	Anas_platyrhynchos	0.0975195	0.040443	NA	0.493851	0.262942	0.0763397
	Taeniopygia_guttata	0.0966245	0.0402789	NA	0.436203	0.253492	0.0927199
	Ficedula_albicollis	0.0873162	0.0402789	NA	0.493467	0.254725	0.0961577
Terapods	Pelodiscus_sinensis	0.0944125	0.0401148	0.112185	0.331668	0.165982	0.0906977
	Anolis_carolinensis	0.0918425	0.040443	0.152318	0.121445	0.26212	0.0923155
	Xenopus_tropicalis	NA:MTOR	0.0447088	0.152318	0.391622	0.260477	0.0957533
Lobe-finned fish	Latimeria_chalumnae	0.0857307	0.0422477	0.12649	0.305919	0.237223	0.0938322
Ray-finned fish	Poecilia_formosa	0.0989132	0.0459393	0.154967	0.495388	0.256779	0.0957533
	Xiphophorus_maculatus	0.0944253	0.0459393	0.156291	0.495004	0.256368	0.0950455
	Oryzias_latipes	NA:MTOR	0.0391715	0.149669	0.476941	0.256779	0.0845298
	Gasterosteus_aculeatus	0.0999872	0.0406071	0.156291	0.495388	0.254725	0.0961577
	Oreochromis_niloticus	0.10156	0.0488105	0.130596	0.493082	0.254725	0.0938322
	Tetraodon_nigroviridis	NA:MTOR	0.0407711	0.150993	0.490392	0.258422	0.106168
	Takifugu_rubripes	0.0616289	0.0442986	0.149669	0.48847	0.262942	0.0950455
	Gadus_morhua	0.0978903	0.0406071	0.162914	0.488855	0.249384	0.0992922
	Danio_rerio	0.0984017	0.0396637	0.162914	0.493467	0.232128	0.0961577
	Astyanax_mexicanus	0.0973661	0.0401148	0.161589	0.271714	0.256368	0.0965622
	Lepisosteus_oculatus	0.0974811	0.0391715	0.148344	0.496157	0.259244	0.09818
Lampery	Petromyzon_marinus	0.082368	0.0385562	NA	0.49462	0.0743632	NA
Ciona	Ciona_intestinalis	NA:MTOR	0.0361772	NA	0.442736	0.0460148	0.082912
	Ciona_savignyi	NA:MTOR	0.0334701	NA	0.445811	0.188989	0.0813953
Arthropods	Drosophila_melanogaster	0.0779184	0.0271534	0.0658278	0.441968	0.187346	0.080182
Nematodes	Caenorhabditis_elegans	0.0614883	0.0426579	NA	0.368178	0.112572	0.0719919
Yeast	Saccharomyces_cerevisiae	NA:MTOR	NA	NA	0.369331	0.11516	NA

## Sheet: A lyrata v PLAZA
Clades	Species	SMG1	SMG8	SMG9	UPF1	UPF2	UPF3
Plant	Arabidopsis_lyrata	1	1	1	1	1	1
Fabids	Citrullus_lanatus	0.263266	0.442986	0.649007	0.80246	0.675021	0.151668
	Cucumis_melo	0.0747986	0.400738	0.655629	0.787855	0.682005	0.418605
	Fragaria_vesca	0.549418	0.461034	0.671523	0.814758	0.699671	0.433771
	Glycine_max	0.538806	0.470468	0.62649	0.80784	0.701315	0.400404
	Lotus_japonicus	0.337808	0.339623	0.655629	0.0803228	0.679951	0.390293
	Malus_domestica	0.555556	0.469237	0.630464	0	0.707067	0.376138
	Manihot_esculenta	0.508503	0.482363	0.69404	0.820523	0.712818	0.412538
	Medicago_truncatula	0.52602	0.448318	0.621192	0.794005	0.679951	0.401416
	Populus_trichocarpa	0.534842	0.461854	0.666225	0.825135	0.717338	0.356926
	Prunus_persica	0.561181	0.486464	NA	0.825903	0.704601	0.420627
	Ricinus_communis	0.542002	0.502871	0.540397	0.823213	0.532046	0.339737
Malvids	Arabidopsis_thaliana	NA:MTOR	NA	NA	0.930822	0.909203	0.844287
	Brassica_rapa	0.774453	NA	NA	0.857417	0.842646	0.696663
	Capsella_rubella	NA:MTOR	NA	NA	0.930054	0.866064	0.511628
	Carica_papaya	0.106508	0.38105	0.664901	0.602613	0.683237	0.275025
	Citrus_sinensis	0.307505	0.479902	0.382781	0.7402	0.455629	0.411527
	Eucalyptus_grandis	0.498657	0.417555	0.647682	0.798616	0.686935	0.335693
	Gossypium_raimondii	0.547628	0.470468	0.678146	0.80515	0.705012	0.424671
	Thellungiella_parvula	0.801304	NA	NA	0.922367	0.873459	0.729019
	Theobroma_cacao	0.567958	0.492207	0.695364	0.815911	0.733772	0.410516
Rosids	Vitis_vinifera	0.504028	0.432732	0.650331	0.824366	0.71857	0.376138
Solanum	Solanum_lycopersicum	0.520138	0.442986	0.635762	0.808224	0.459326	0.326593
	Solanum_tuberosum	0.520905	0.449139	0.631788	0.80515	0.462202	0.325581
Dicots	Beta_vulgaris	0.491625	0.355619	0.625166	0.780169	0.661463	0.373104
Poaceae	Oryza_sativa_ssp._japonica	0.380514	0.330599	0.456954	0.648732	0.60189	0.317492
	Zea_mays	0.216852	0.306809	0.475497	0.738278	0.601479	0.322548
	Brachypodium_distachyon	0.40046	0.330189	0.466225	0.735972	0.629006	0.330637
	Hordeum_vulgare	0.400077	0.0635767	0.162914	0.357033	0.527116	0.323559
	Oryza_sativa_ssp._indica	0.391894	0.305168	0.372185	0.705995	0.643796	0.290192
	Setaria_italica	0.390231	0.322395	0.462252	0.741353	0.640099	0.318504
	Sorghum_bicolor	0.390615	0.30886	0.466225	0.735972	0.640099	0.320526
Monocots	Musa_acuminata	0.447897	0.340443	0.536424	0.765949	0.633936	0.340748
Magnoliophyta	Amborella_trichopoda	0.458381	0.335521	0.52053	0.777479	0.645029	0.346815
Embryophyta	Physcomitrella_patens	0.243319	0.195242	0.421192	0.687932	0.584224	0.285844
Chlorophyta	Chlamydomonas_reinhardtii	0.0557729	NA	NA	0.429669	0.246919	0.130435
	Ostreococcus_lucimarinus	NA:MTOR	NA	NA	0.390085	0.210764	0.0463094
	Bathycoccus_prasinos	NA:MTOR	NA	NA	0.371637	0.0264174	NA
	Chlorella_sp_NC64A	NA:ATM	0.0289171	0.0964238	0.346272	0.215982	0.105157
	Coccomyxa_sp._C-169	NA:MTOR	NA	NA	0	0.246919	0.127401
	Micromonas_pusilla_strain_CCMP1545	0.0347782	NA	NA	0.451191	0.101027	0.0685541
	Micromonas_sp_RCC299	0.0620253	NA	NA	0.412375	0.196795	0.0650152
	Ostreococcus_sp_RCC809	NA:MTOR	NA	NA	0.084166	0.209573	NA
	Ostreococcus_tauri	NA:ATM	NA	NA	0.399693	0.175021	0.0467139
	Volvox_carteri	0.0301752	NA	0.0872848	0.41814	0.101068	0.0942366
Eukaryotes	Cyanidioschyzon_merolae	NA:MTOR	NA	NA	0	NA	NA
Stramenopiles	Aureococcus_anophagefferens	NA:MTOR	NA	NA	0.39854	NA	NA
	Ectocarpus_siliculosus	NA:MTOR	NA	NA	0.438125	0.19926	0.0498483
	Fragilariopsis_cylindrus	NA:MTOR	NA	NA	0.28455	0.150698	NA
	Phaeodactylum_tricornutum	NA:MTOR	NA	NA	0.0795542	0.155957	NA
	Thalassiosira_pseudonana	NA:MTOR	NA	NA	0	0.147494	NA

## Sheet: A lyrata v Fungi
Clades	Species	SMG1	SMG8	SMG9	UPF1	UPF2	UPF3
Plant	Arabidopsis_lyrata	1	1	1	1	1	1
Basidiomycota	Melampsora_laricipopulina	NA:MTOR	NA	NA	0.24289	0.212325	0.0798787
	Puccinia_graminis	NA:MTOR	NA	NA	0.441199	0.19926	0.0767442
	Puccinia_graminisug99	NA:MTOR	NA	NA	0.441583	0.19885	0.0763397
	Puccinia_triticina	NA:MTOR	NA	NA	0.441968	0.200493	NA
	Microbotryum_violaceum	NA:MTOR	NA	NA	0.471945	0.196385	0.102123
	Sporisorium_reilianum	NA:MTOR	NA	NA	0.459646	0.175842	0.0763397
	Ustilago_maydis	NA:MTOR	NA	NA	0.457341	0.169269	0.069363
	Cryptococcus_neoformans	NA:MTOR	NA	NA	0.456956	0.17461	NA
Ascomycota	Schizosaccharomyces_cryophilus	NA:MTOR	NA	NA	0.389316	0.132293	0.0618807
	Schizosaccharomyces_japonicus	NA:MTOR	NA	NA	0.408148	0.150781	0.0618807
	Schizosaccharomyces_octosporus	NA:MTOR	NA	NA	0.386241	0.129376	0.0642063
	Schizosaccharomyces_pombe	NA:MTOR	NA	NA	0.388932	0.135579	0.0798787
	Tuber_melanosporum	NA:MTOR	NA	NA	0.455035	0	0.0634985
	Blumeria_graminis	NA:MTOR	NA	NA	0.429285	0.212408	NA
	Botryotinia_fuckeliana	NA:MTOR	NA	NA	0.43236	0.225349	0.0790698
	Sclerotinia_sclerotiorum	NA:ATM	NA	NA	0.377018	0.226993	0.0669363
	Gaeumannomyces_graminis	NA:MTOR	NA	NA	0.434281	0.210107	0.0723964
	Magnaporthe_oryzae	NA:MTOR	NA	NA	0.431975	0.199671	0.0767442
	Magnaporthe_poae	NA:MTOR	NA	NA	0.434666	0.210929	0.0712841
	Neurospora_crassa	NA:MTOR	NA	NA	0.426211	0.191454	0.0626896
	Trichoderma_reesei	NA:MTOR	NA	NA	0	0.204601	0.0708797
	Trichoderma_virens	NA:MTOR	NA	NA	0.416987	0.206656	0.0689585
	Fusarium_fujikuroi	NA:MTOR	NA	NA	0.421599	0.218242	0.0751264
	Fusarium_oxysporum	NA:MTOR	NA	NA	0.421214	0.21742	0.0564206
	Fusarium_pseudograminearum	NA:MTOR	NA	NA	0.42083	0.204191	0.0732053
	Gibberella_moniliformis	NA:MTOR	NA	NA	0.421599	0.217831	0.0557128
	Gibberella_zeae	NA:MTOR	NA	NA	0.420446	0.214544	0.0719919
	Nectria_haematococca	NA:MTOR	NA	NA	0	0.199671	0.0767442
	Verticillium_dahliae	NA:MTOR	NA	NA	0.410453	0.197617	0.0536906
	Colletotrichum_gloeosporioides	NA:MTOR	NA	NA	0.420446	0.19433	0.0642063
	Colletotrichum_higginsianum	NA:MTOR	NA	NA	0.279016	0.217749	0.063094
	Colletotrichum_orbiculare	NA:MTOR	NA	NA	0.412759	0.200493	0.0591507
	Glomerella_graminicola	NA:MTOR	NA	NA	0.419677	0.211257	0.0650152
	Aspergillus_clavatus	NA:MTOR	NA	NA	0.441968	0.225965	0.0723964
	Aspergillus_flavus	NA:MTOR	NA	NA	0.44043	0.224815	0.0883721
	Aspergillus_fumigatus	NA:MTOR	NA	NA	0.440815	0.220378	0.0794742
	Aspergillus_fumigatusa1163	NA:MTOR	NA	NA	0.440815	0.225965	0.0798787
	Aspergillus_nidulans	NA:MTOR	NA	NA	0.438125	0.216105	0.0723964
	Aspergillus_niger	NA:MTOR	NA	NA	0.440046	0.21968	0.0618807
	Aspergillus_oryzae	NA:MTOR	NA	NA	0.44043	0.226171	0.0805865
	Aspergillus_terreus	NA:MTOR	NA	NA	0.441583	0.224692	0.0822042
	Neosartorya_fischeri	NA:MTOR	NA	NA	0.440815	0.220789	0.077452
	Dothistroma_septosporum	NA:MTOR	NA	NA	0	0.207067	0.0568251
	Zymoseptoria_tritici	NA:MTOR	NA	NA	0.191776	0.204807	NA
	Leptosphaeria_maculans	NA:ATR	NA	NA	0.433897	0.209532	0.0626896
	Phaeosphaeria_nodorum	NA:MTOR	NA	NA	0.433128	0.183648	0.0443883
	Pyrenophora_teres	NA:MTOR	NA	NA	0.433897	0.221816	0.0626896
	Pyrenophora_triticirepentis	NA:MTOR	NA	NA	0.434281	0.2212	0.0599596
	Ashbya_gossypii	NA:MTOR	NA	NA	0.364719	0.105588	NA
	Komagataella_pastoris	NA:MTOR	NA	NA	0.300922	0.0737469	NA
	Saccharomyces_cerevisiae	NA:MTOR	NA	NA	0.369331	0.11516	NA
	Yarrowia_lipolytica	NA:MTOR	NA	NA	0.342045	0.104355	NA
Glomeromycota	Rhizophagus_irregularis	0.0788902	0.0363413	0.145695	0.448117	0.199302	0.109201
Mucoromycotina	Backusella_circina	0.0786089	0.0632075	0.119338	0.487702	0.219392	0.0822042
	Lichtheimia_hyalospora	0.0807569	0.0602953	0.125033	0.28824	0.254437	0.0992922
	Mucor_circinelloides	0.0356732	0.0399508	0.119868	0.484243	0.238702	0.0584429
	Phycomyces_blakesleeanus	0.0297916	NA	0.120397	0.48578	0.249384	0.103134
	Rhizopus_microsporus_var._microsporus	0.0805268	0.0601723	0.160265	0.479631	0.242399	0.0471183
	Rhizopus_oryzae	0.0763585	0.0566858	0.084106	0.477709	0.233566	0.0809909
	Rhizopus_microsporus_var._chinensis	0.0808464	0.0627153	0.160265	0.479247	0.243632	0.101112
	Umbelopsis_ramanniana	0.0727017	NA	0.154967	0.066103	0.257601	0.102123
Entomophthoromycotina	Conidiobolus_coronatus	NA:MTOR	NA	NA	0.425826	0.190633	0.0849343
Kickxellomycotina	Coemansia_reversa	NA:ATR	NA	NA	0.382782	0.167173	0.0572295
Blastocladiomycota	Catenaria_anguillulae	NA:MTOR	NA	NA	0.404689	0.0731306	0.0782609
Chytridiomycota	Batrachochytrium_dendrobatidis	NA:MTOR	NA	0.0708609	0.444658	0.214873	0.0879676
Neocallimastigomycota	Piromyces_sp._E2	0.0258279	NA	0.101987	0	0.11705	NA
Microsporidia	Antonospora_locustae	NA	NA	NA	0	NA	NA
	Encephalitozoon_hellem	NA:ATR	NA	NA	0.182168	NA	NA
	Encephalitozoon_intestinalis	NA:ATR	NA	NA	0.197156	NA	NA
	Encephalitozoon_cuniculi	NA:ATR	NA	NA	0.185242	0.0172555	NA
	Encephalitozoon_romaleae	NA:ATR	NA	NA	0.17256	NA	NA
	Enterocytozoon_bieneusi	NA:ATR	NA	NA	0.0299001	NA	NA
	Nematocida_parisii	NA:ATR	NA	NA	0.0749424	NA	NA
	Nosema_ceranae	NA:ATR	NA	NA	0.184473	NA	NA
Cryptomycota	Rozella_allomycis	NA:MTOR	NA	NA	0.435434	0.226541	0.0938322

## Sheet: A lyrata v Metazoa
Clades	Species	SMG1	SMG8	SMG9	UPF1	UPF2	UPF3
Plant	Arabidopsis_lyrata	1	1	1	1	1	1
Arthropoda	Drosophila_ananassae	0.0764608	0.0274815	0.069404	0.451576	0.189811	0.0879676
	Drosophila_erecta	0.0801943	0.02621	0.066755	0.444274	0.195563	0.0786653
	Drosophila_grimshawi	0.0764097	0.0289171	0.0576159	0.443889	0.192276	0.077452
	Drosophila_melanogaster	0.0779184	0.0271534	0.0658278	0.441968	0.187346	0.080182
	Drosophila_mojavensis	0.0722158	0.0328548	0.0815894	0.446964	0	0.0876643
	Drosophila_persimilis	NA:MTOR	0.0314192	NA	0.303613	0	0.0747219
	Drosophila_pseudoobscura	0.0724204	0.0314192	0.0754967	0.44927	0.191044	0.0747219
	Drosophila_sechellia	0.0718834	0.0282609	0.065298	0.442736	0.193509	0.0790698
	Drosophila_simulans	0.0560926	0.0284249	0.0647682	0.442736	0.187757	0.0790698
	Drosophila_virilis	0.0756425	0.0317473	0.0658278	0.445427	0.185703	NA
	Drosophila_willistoni	0.0726889	0.0319114	0.0713907	0.447348	0.185292	NA
	Drosophila_yakuba	0.0693262	0.0268663	0.0642384	0.447348	0.192687	0.0825076
	Megaselia_scalaris	NA:ATR	0.0289171	NA	0	0.173377	NA
	Aedes_aegypti	0.0896049	0.0388433	0.0642384	0.453113	0.202547	0.0934277
	Anopheles_darlingi	NA:MTOR	NA	NA	0.43236	NA	0.0860465
	Anopheles_gambiae	0.0813323	0.035685	0.0719205	0.449654	0.179951	0.082912
	Culex_quinquefasciatus	0.0717683	0.038064	0.0586755	0.455035	0.195152	0.0899899
	Dendroctonus_ponderosae	0.0719601	0.0352338	0.0876821	0.468101	0.215694	0.115268
	Tribolium_castaneum	0.0739547	0.0369565	0.1	0.467717	0.220624	0.110212
	Apis_mellifera	0.0894387	0.0394996	0.130596	0.472713	0.234182	0.0957533
	Atta_cephalotes	0.0892725	0.0308039	0.110728	0.421983	0.237058	0.0961577
	Nasonia_vitripennis	0.089477	0.0410172	0.129007	0.470792	0.219392	0.116279
	Solenopsis_invicta	0.0890167	0.040443	NA	0.430822	0.23788	0.0934277
	Zootermopsis_nevadensis	0.0935942	0.0355619	0.161589	0.477325	0.216927	0.111223
	Acyrthosiphon_pisum	0.0823168	0.0614438	0.143046	0.453882	0.211586	0.0965622
	Rhodnius_prolixus	0.0767677	0.0361772	0.122384	0.462721	0.153328	0.110212
	Pediculus_humanus	0.0722414	0.035685	0.1	0.456188	0.210764	0.0942366
	Daphnia_pulex	0.0603503	0.0406071	0.143046	0.46618	0.192687	0.125379
	Strigamia_maritima	0.0389976	0.0630435	0.13245	0.402383	0.240756	0.103134
	Bombyx_mori	0.0710139	0.0365053	NA	0.455803	0.161463	0.0988878
	Danaus_plexippus	0.0743	0.0352338	0.106093	0.446964	0.206656	0.0927199
	Heliconius_melpomene	0.073162	0.0301887	0.122914	0.299769	0.179129	0.0895854
	Melitaea_cinxia	0.0716916	NA	0.0647682	0.402767	0.177075	0.091911
	Ixodes_scapularis	0.0841708	0.0315833	0.095894	0.466564	0.245275	0.112235
	Tetranychus_urticae	0.0786472	0.033347	0.0545695	0.476556	0.228841	0.111223
Nematoda	Pristionchus_pacificus	0.0403018	0.0206727	0	0.375865	0.100247	0
	Loa_loa	0.045787	0.0292043	0.117881	0.418909	0.154478	NA
	Onchocerca_volvulus	0.0534075	0.0274815	0.119338	0.413528	0.152013	0.0712841
	Brugia_malayi	0.0653241	NA	0.106623	0.41545	0.153657	0.0704752
	Caenorhabditis_brenneri	0.0607083	0.0257588	NA	0.364335	0.115448	0.0723964
	Caenorhabditis_briggsae	0.0616673	0.0254307	NA	0.3701	0.112161	0.0646107
	Caenorhabditis_elegans	0.0614883	0.0426579	NA	0.368178	0.112572	0.0719919
	Caenorhabditis_japonica	0.0464135	0.0260459	NA	0.267871	0.113106	0.086451
	Caenorhabditis_remanei	0.0602225	0.0241591	NA	0.367794	0.110107	0
	Trichinella_spiralis	NA:MTOR	0.0378999	0.0815894	0.378555	0.16023	0
Acari	Crassostrea_gigas	0.10436	0.0367925	0.154967	0.491161	0.245357	0.0977755
	Lottia_gigantea	0.101176	0.0559065	0.139073	0.084166	0.251027	0.103134
Annelida	Capitella_teleta	0.0981332	0.0560705	0.145695	0.0630284	0.239523	0.0950455
	Helobdella_robusta	0.0840813	0.0322395	0.131656	0.0664873	0.230485	0.0708797
Bilateria	Schistosoma_mansoni	0.0474747	0.0184988	0.0939073	0.407379	0.202547	0.0658241
	Strongylocentrotus_purpuratus	0.0362997	0.0430681	0.114834	0.499539	0.163106	0.112235
Eumetazoa	Mnemiopsis_leidyi	NA:ATR	0.0434783	NA	0.467333	0.163394	0.101112
	Nematostella_vectensis	0.0738908	NA	0.178808	0.134512	0.26212	0.0751264
Metazoa	Trichoplax_adhaerens	0.0881473	0.0418376	NA	0.3701	0.239113	NA
	Amphimedon_queenslandica	0.0531901	NA	0.115762	0.441583	0.220624	0.0767442

[truncated: 2 more sheets: A lyrata v Protists, Additional]
