# Supplementary material for: Conservation of Nonsense-Mediated mRNA Decay Complex Components Throughout Eukaryotic Evolution
Source: Sci Rep. 2017 Nov 30;7:16692. doi: 10.1038/s41598-017-16942-w (PMC5709506; doi:10.1038/s41598-017-16942-w)
Supplement: Supplementary file 3 — Table S2 [file 41598_2017_16942_MOESM3_ESM.xlsx]

## Sheet: Title
Table S2. Accession numbers for NMD factors identified in 312 eukaryotic genomes
Conservation of Nonsense-Mediated mRNA Decay Complex Components Throughout Eukaryotic Evolution
Barry Causier, Zhen Li, Riet De Smet, James P. B. Lloyd, Yves Van de Peer, Brendan Davies

## Sheet: Human v Ensembl
	SMG1	SMG8	SMG9	UPF1	UPF2	UPF3A	UPF3B
Homo_sapiens	ENSP00000402515	ENSP00000438748	ENSP00000270066	ENSP00000470142	ENSP00000348708	ENSP00000364448	ENSP00000276201
Pan_troglodytes	ENSPTRP00000039960	ENSPTRP00000016071	ENSPTRP00000019050	ENSPTRP00000018289	ENSPTRP00000003873	ENSPTRP00000010321	ENSPTRP00000038268
Gorilla_gorilla	ENSGGOP00000009841	ENSGGOP00000002948	ENSGGOP00000000421	ENSGGOP00000002572	ENSGGOP00000018375	ENSGGOP00000025185	ENSGGOP00000019869
Pongo_abelii	ENSPPYP00000008072	ENSPPYP00000009242	ENSPPYP00000023744	ENSPPYP00000010923	ENSPPYP00000002423	ENSPPYP00000006310	ENSPPYP00000023142
Nomascus_leucogenys	ENSNLEP00000006642	ENSNLEP00000010428	ENSNLEP00000002098	ENSNLEP00000007351	ENSNLEP00000014673	ENSNLEP00000009197	ENSNLEP00000018135
Papio_anubis	ENSPANP00000015630	ENSPANP00000020386	ENSPANP00000004720	ENSPANP00000017818	ENSPANP00000019872	ENSPANP00000010171	ENSPANP00000009793
Macaca_mulatta	ENSMMUP00000029536	ENSMMUP00000034756	ENSMMUP00000019095	ENSMMUP00000030651	ENSMMUP00000010797	ENSMMUP00000009769	ENSMMUP00000026623
Chlorocebus_sabaeus	ENSCSAP00000004196	ENSCSAP00000002162	ENSCSAP00000014687	ENSCSAP00000001590	ENSCSAP00000009534	ENSCSAP00000013417	ENSCSAP00000014356
Callithrix_jacchus	ENSCJAP00000037310	ENSCJAP00000002939	ENSCJAP00000024717	ENSCJAP00000036494	ENSCJAP00000042200	ENSCJAP00000049147	ENSCJAP00000009139
Tarsius_syrichta	ENSTSYP00000010185	ENSTSYP00000002492	ENSTSYP00000000343	ENSTSYP00000008157	ENSTSYP00000000866	NA	ENSTSYP00000013479
Microcebus_murinus	ENSMICP00000011189	ENSMICP00000005959	ENSMICP00000007101	ENSMICP00000001513	ENSMICP00000001563	ENSMICP00000011488	ENSMICP00000001586
Otolemur_garnettii	ENSOGAP00000011846	ENSOGAP00000007554	ENSOGAP00000011374	ENSOGAP00000011534	ENSOGAP00000005185	ENSOGAP00000004283	ENSOGAP00000004148
Tupaia_belangeri	ENSTBEP00000012501	ENSTBEP00000011052	ENSTBEP00000015099	OW:ENSTBEP00000000389->ENSP00000424737	ENSTBEP00000011033	ENSTBEP00000014932	ENSTBEP00000002793
Mus_musculus	ENSMUSP00000032891	ENSMUSP00000020801	ENSMUSP00000002280	ENSMUSP00000075089	ENSMUSP00000058375	ENSMUSP00000037354	ENSMUSP00000075614
Rattus_norvegicus	ENSRNOP00000065280	ENSRNOP00000008107	ENSRNOP00000026669	ENSRNOP00000027268	ENSRNOP00000054878	ENSRNOP00000060194	ENSRNOP00000029696
Dipodomys_ordii	ENSDORP00000005756	ENSDORP00000008585	ENSDORP00000004754	ENSDORP00000009389	ENSDORP00000002327	ENSDORP00000010974	ENSDORP00000005690
Ictidomys_tridecemlineatus	ENSSTOP00000012906	ENSSTOP00000006760	ENSSTOP00000021172	ENSSTOP00000008277	ENSSTOP00000011724	ENSSTOP00000017589	ENSSTOP00000000980
Cavia_porcellus	ENSCPOP00000011341	ENSCPOP00000002513	ENSCPOP00000000828	ENSCPOP00000015668	ENSCPOP00000007907	ENSCPOP00000006151	NA
Oryctolagus_cuniculus	ENSOCUP00000014295	ENSOCUP00000002032	ENSOCUP00000002418	OW:ENSOCUP00000006102->ENSP00000424737	ENSOCUP00000005394	ENSOCUP00000007304	ENSOCUP00000008801
Ochotona_princeps	ENSOPRP00000013480	ENSOPRP00000006251	ENSOPRP00000003957	ENSOPRP00000012816	ENSOPRP00000006243	ENSOPRP00000008101	ENSOPRP00000007077
Mustela_putorius_furo	ENSMPUP00000013293	ENSMPUP00000015115	ENSMPUP00000006539	ENSMPUP00000015404	ENSMPUP00000001056	ENSMPUP00000009063	ENSMPUP00000001516
Ailuropoda_melanoleuca	ENSAMEP00000011641	ENSAMEP00000012215	ENSAMEP00000004453	ENSAMEP00000012088	ENSAMEP00000004853	ENSAMEP00000004525	ENSAMEP00000000182
Canis_familiaris	ENSCAFP00000036405	ENSCAFP00000025931	ENSCAFP00000007041	ENSCAFP00000021524	ENSCAFP00000007242	ENSCAFP00000009736	ENSCAFP00000027209
Felis_catus	ENSFCAP00000009865	ENSFCAP00000012366	ENSFCAP00000001024	ENSFCAP00000009048	ENSFCAP00000020411	ENSFCAP00000013544	ENSFCAP00000004052
Equus_caballus	ENSECAP00000009145	ENSECAP00000012869	ENSECAP00000005554	ENSECAP00000008885	ENSECAP00000014909	ENSECAP00000014731	ENSECAP00000014647
Pteropus_vampyrus	ENSPVAP00000002753	ENSPVAP00000001444	ENSPVAP00000015938	ENSPVAP00000003004	ENSPVAP00000016309	ENSPVAP00000005346	ENSPVAP00000013272
Myotis_lucifugus	ENSMLUP00000005229	ENSMLUP00000005721	ENSMLUP00000008900	ENSMLUP00000011055	ENSMLUP00000000211	ENSMLUP00000014489	ENSMLUP00000009875
Bos_taurus	ENSBTAP00000027632	ENSBTAP00000004365	ENSBTAP00000015684	ENSBTAP00000027868	ENSBTAP00000053336	ENSBTAP00000027791	ENSBTAP00000027792
Ovis_aries	ENSOARP00000011735	ENSOARP00000013190	ENSOARP00000009554	ENSOARP00000011525	ENSOARP00000015653	ENSOARP00000009669	ENSOARP00000017240
Tursiops_truncatus	ENSTTRP00000004942	ENSTTRP00000016300	ENSTTRP00000003145	ENSTTRP00000010948	ENSTTRP00000015532	ENSTTRP00000014608	ENSTTRP00000010832
Vicugna_pacos	ENSVPAP00000007703	ENSVPAP00000000349	NA	OW:ENSVPAP00000009766->ENSP00000424737	ENSVPAP00000006285	ENSVPAP00000003266	ENSVPAP00000009280
Sus_scrofa	PIKK:ENSSSCP00000003699->ENSP00000354558	ENSSSCP00000024888	ENSSSCP00000003322	OW:ENSSSCP00000013690->ENSP00000255078	ENSSSCP00000011856	ENSSSCP00000025640	ENSSSCP00000030794
Sorex_araneus	ENSSARP00000011636	ENSSARP00000010082	NA	OW:ENSSARP00000013015->ENSP00000424737	ENSSARP00000007792	ENSSARP00000006592	ENSSARP00000003757
Erinaceus_europaeus	ENSEEUP00000009361	ENSEEUP00000003896	NA	OW:ENSEEUP00000009992->ENSP00000424737	ENSEEUP00000007189	NA	ENSEEUP00000012589
Procavia_capensis	ENSPCAP00000003055	ENSPCAP00000012989	ENSPCAP00000010098	ENSPCAP00000012158	ENSPCAP00000000675	ENSPCAP00000012278	ENSPCAP00000008819
Loxodonta_africana	ENSLAFP00000015623	ENSLAFP00000012763	ENSLAFP00000021938	ENSLAFP00000023305	ENSLAFP00000029278	ENSLAFP00000017421	ENSLAFP00000001068
Echinops_telfairi	ENSETEP00000016374	ENSETEP00000014980	ENSETEP00000015037	OW:ENSETEP00000009479->ENSP00000424737	ENSETEP00000009399	ENSETEP00000008210	NA
Choloepus_hoffmanni	ENSCHOP00000006973	ENSCHOP00000008859	NA	OW:ENSCHOP00000001821->ENSP00000351185	ENSCHOP00000000378	ENSCHOP00000006144	NA
Dasypus_novemcinctus	ENSDNOP00000012769	ENSDNOP00000000322	ENSDNOP00000001965	OW:ENSDNOP00000001812->ENSP00000255078	ENSDNOP00000014089	ENSDNOP00000031003	ENSDNOP00000006707
Macropus_eugenii	ENSMEUP00000000425	ENSMEUP00000011126	ENSMEUP00000010241	ENSMEUP00000012918	ENSMEUP00000002004	NA	ENSMEUP00000014259
Sarcophilus_harrisii	ENSSHAP00000020488	ENSSHAP00000020719	ENSSHAP00000003588	ENSSHAP00000012247	ENSSHAP00000009360	ENSSHAP00000011512	ENSSHAP00000009977
Monodelphis_domestica	ENSMODP00000007563	ENSMODP00000018246	ENSMODP00000026054	ENSMODP00000004519	ENSMODP00000020962	ENSMODP00000003848	ENSMODP00000038186
Ornithorhynchus_anatinus	ENSOANP00000019351	ENSOANP00000013534	ENSOANP00000029295	ENSOANP00000007237	ENSOANP00000024263	ENSOANP00000011129	ENSOANP00000004124
Meleagris_gallopavo	ENSMGAP00000008024	ENSMGAP00000007298	NA	ENSMGAP00000004600	ENSMGAP00000004417	ENSMGAP00000015728	ENSMGAP00000007884
Gallus_gallus	ENSGALP00000011024	ENSGALP00000008152	NA	ENSGALP00000005090	ENSGALP00000010803	ENSGALP00000027096	ENSGALP00000038283
Anas_platyrhynchos	ENSAPLP00000011605	ENSAPLP00000013746	NA	ENSAPLP00000008896	ENSAPLP00000010052	NA	ENSAPLP00000010712
Taeniopygia_guttata	ENSTGUP00000009755	ENSTGUP00000007707	NA	ENSTGUP00000001084	ENSTGUP00000002241	ENSTGUP00000009799	ENSTGUP00000003529
Ficedula_albicollis	ENSFALP00000014660	ENSFALP00000005849	NA	ENSFALP00000009727	ENSFALP00000001966	NA	ENSFALP00000001636
Pelodiscus_sinensis	ENSPSIP00000004872	ENSPSIP00000012460	ENSPSIP00000009186	ENSPSIP00000010461	ENSPSIP00000017018	ENSPSIP00000008229	NA
Anolis_carolinensis	ENSACAP00000001105	ENSACAP00000013356	ENSACAP00000004381	OW:ENSACAP00000010451->ENSP00000424737	ENSACAP00000009087	ENSACAP00000001524	ENSACAP00000003570
Xenopus_tropicalis	ENSXETP00000058948	ENSXETP00000002451	ENSXETP00000008862	ENSXETP00000029819	ENSXETP00000061111	ENSXETP00000005486	ENSXETP00000016200
Latimeria_chalumnae	ENSLACP00000009664	ENSLACP00000007333	ENSLACP00000017897	ENSLACP00000009617	ENSLACP00000018099	NA	ENSLACP00000009856
Poecilia_formosa	ENSPFOP00000015847	ENSPFOP00000006533	ENSPFOP00000022195	ENSPFOP00000000758	ENSPFOP00000017240	ENSPFOP00000029738	ENSPFOP00000017507
Xiphophorus_maculatus	ENSXMAP00000010196	ENSXMAP00000009050	ENSXMAP00000010620	ENSXMAP00000002552	ENSXMAP00000017273	ENSXMAP00000013486	ENSXMAP00000013711
Oryzias_latipes	ENSORLP00000023937	ENSORLP00000017852	ENSORLP00000007993	ENSORLP00000010622	ENSORLP00000021507	ENSORLP00000013686	ENSORLP00000001267
Gasterosteus_aculeatus	ENSGACP00000006596	ENSGACP00000027594	ENSGACP00000009998	ENSGACP00000010750	ENSGACP00000001399	ENSGACP00000002562	ENSGACP00000023042
Oreochromis_niloticus	ENSONIP00000004337	ENSONIP00000021878	ENSONIP00000013286	ENSONIP00000016019	ENSONIP00000022668	ENSONIP00000008603	ENSONIP00000003176
Tetraodon_nigroviridis	ENSTNIP00000017200	ENSTNIP00000010471	ENSTNIP00000008298	ENSTNIP00000002898	ENSTNIP00000007092	ENSTNIP00000018022	ENSTNIP00000018839
Takifugu_rubripes	ENSTRUP00000022724	ENSTRUP00000023208	ENSTRUP00000038587	ENSTRUP00000012294	ENSTRUP00000018623	ENSTRUP00000032208	ENSTRUP00000026872
Gadus_morhua	ENSGMOP00000013281	ENSGMOP00000018690	ENSGMOP00000004345	ENSGMOP00000008081	ENSGMOP00000005927	ENSGMOP00000021098	ENSGMOP00000001705
Danio_rerio	ENSDARP00000071267	ENSDARP00000081911	ENSDARP00000103685	ENSDARP00000013006	ENSDARP00000103269	ENSDARP00000114416	ENSDARP00000011948
Astyanax_mexicanus	ENSAMXP00000009539	ENSAMXP00000017274	ENSAMXP00000016862	ENSAMXP00000019584	ENSAMXP00000014100	ENSAMXP00000002675	ENSAMXP00000000205
Lepisosteus_oculatus	ENSLOCP00000008565	ENSLOCP00000001397	ENSLOCP00000004940	ENSLOCP00000002426	ENSLOCP00000019327	ENSLOCP00000003142	ENSLOCP00000018751
Petromyzon_marinus	ENSPMAP00000010376	ENSPMAP00000005987	NA	ENSPMAP00000001338	ENSPMAP00000008946	NA	NA
Ciona_intestinalis	ENSCINP00000033509	ENSCINP00000008687	NA	ENSCINP00000031943	ENSCINP00000005880	ENSCINP00000017124	NA
Ciona_savignyi	PIKK:ENSCSAVP00000001965->ENSP00000354558	ENSCSAVP00000018843	NA	ENSCSAVP00000011178	ENSCSAVP00000013235	NA	ENSCSAVP00000015101
Drosophila_melanogaster	FBpp0070933	FBpp0079708	FBpp0070335	FBpp0073433	FBpp0071072	FBpp0072130	NA
Caenorhabditis_elegans	C48B6.6a	K04B12.3a	Y54E2A.2	Y48G8AL.6	Y73B6BL.18b.4	F46B6.3b	NA
Saccharomyces_cerevisiae	PIKK:YKL203C->ENSP00000354558	NA	NA	YMR080C	YHR077C	NA	YGR072W

## Sheet: Human v PLAZA
	SMG1	SMG8	SMG9	UPF1	UPF2	UPF3A	UPF3B
Homo_sapiens	ENSP00000402515	ENSP00000438748	ENSP00000270066	ENSP00000470142	ENSP00000348708	ENSP00000364448	ENSP00000276201
Citrullus_lanatus	CL09G18220	CL02G21700	CL05G07900	CL10G00210	CL09G20720	NA	NA
Cucumis_melo	CM00050G01220	CM00118G00110	CM00006G08780	CM00021G01900	CM00079G00660	NA	CM00051G02600
Fragaria_vesca	FV2G18860	FV1G08370	FV7G33900	FV5G30970	FV4G18120	NA	FV3G28220
Glycine_max	GM11G13152	GM13G39631	GM11G01310	GM01G41110	GM15G22750	NA	GM06G48290
Lotus_japonicus	LJ3G046140	LJ3G017330	LJ6G010870	OW:LJ4G005130->ENSP00000224140	LJ6G014610	LJ3G028880	NA
Malus_domestica	MD15G033820	MD00G235690	MD07G021330	OW:MD00G356420->ENSP00000224140	MD00G337440	NA	MD08G020430
Manihot_esculenta	ME11584G00320	ME08316G00560	ME03614G00780	ME01131G00040	ME12004G00780	NA	ME02538G00400
Medicago_truncatula	MT4G068580	MT2G084285	MT5G007700	MT5G013820	MT2G048630	NA	MT3G005510
Populus_trichocarpa	PT04G14780	PT09G00530	PT13G08200	PT03G08640	PT08G04540	NA	PT19G07750
Prunus_persica	PPE_008G13160	PPE_006G11050	NA	PPE_005G05250	PPE_002G21300	NA	PPE_001G56550
Ricinus_communis	RC29851G01200	RC29589G00420	RC30073G00560	RC29628G00350	RC29923G00440	NA	RC30170G07780
Arabidopsis_lyrata	AL3G35680	AL4G11880	AL6G16810	AL8G01130	AL4G25670	NA	AL1G35280
Arabidopsis_thaliana	PIKK:AT1G50030->ENSP00000354558	NA	NA	AT5G47010	AT2G39260	NA	AT1G33980
Brassica_rapa	BR10G03990	NA	NA	BR02G29150	BR03G19740	NA	BR05G20110
Capsella_rubella	PIKK:CRU_001G37280->ENSP00000354558	NA	NA	CRU_008G00830	CRU_004G20620	NA	CRU_001G30580
Carica_papaya	PIKK:CP00520G00020->ENSP00000354558	CP00001G00050	CP00039G00660	CP00029G00020	NA	CP00113G00270	NA
Citrus_sinensis	CS00167G00110	CS00061G00520	CS01335G00010	CS00850G00010	CS00035G00510	NA	CS00792G00020
Eucalyptus_grandis	EG0009G09680	EG0010G03420	EG0011G00730	EG0005G02950	EG0007G21980	NA	EG0009G23490
Gossypium_raimondii	GR02G21450	GR13G25930	GR06G00580	GR03G17950	GR10G20370	GR10G22970	NA
Thellungiella_parvula	TP3G29240	NA	NA	TP2G11810	TP4G21570	NA	TP1G29240
Theobroma_cacao	TC0002G02740	TC0009G29370	TC0001G13150	TC0003G23380	TC0010G06250	NA	TC0006G09610
Vitis_vinifera	VV03G07810	VV06G08810	VV16G05890	VV02G02990	VV13G03800	NA	VV12G07000
Solanum_lycopersicum	SL01G109080	SL06G074810	SL02G094260	SL08G007110	SL04G049760	NA	SL10G044450
Solanum_tuberosum	ST01G046400	ST06G030850	ST02G037450	ST08G006110	ST04G013850	NA	ST10G011370
Beta_vulgaris	BV9G14250	BV9G06850	BV3G10250	BV5G04370	BV2G07910	BV0G71990	NA
Oryza_sativa_ssp._japonica	OS03G52794	OS02G57780	OS06G02430	OS07G31340	OS02G42040	NA	OS04G35920
Zea_mays	ZM01G52100	ZM04G24670	ZM06G07010	ZM07G22380	ZM04G19300	NA	ZM02G14610
Brachypodium_distachyon	BD1G09310	BD3G55905	BD1G50477	BD1G27027	BD3G49427	NA	BD5G10820
Hordeum_vulgare	HV39595G00010	NA	HV137585G00010	HV1596068G00010	HV48684G00010	NA	HV184083G00010
Oryza_sativa_ssp._indica	OSINDICA_03G50880	OSINDICA_02G55990	OW:OSINDICA_06G01420->ENSP00000365601	OSINDICA_07G24480	OSINDICA_02G40260	NA	OSINDICA_04G28270
Setaria_italica	SI009G09780	SI001G38820	SI004G01170	SI002G32950	SI001G25360	NA	SI007G11090
Sorghum_bicolor	SB01G008700	SB04G037840	SB10G001200	SB02G033940	SB04G026740	NA	SB06G017380
Musa_acuminata	MA03G31570	MA04G12450	MA07G04900	MA04G29800	MA07G20570	NA	MA06G07530
Amborella_trichopoda	ATR_00059G02190	ATR_00102G00250	ATR_00048G00930	ATR_00071G01260	ATR_00041G00880	NA	ATR_00071G01950
Physcomitrella_patens	PP00051G00920	PP00292G00080	PP00083G01420	PP00010G00570	PP00123G00100	PP00246G00510	PP00013G02040
Chlamydomonas_reinhardtii	CR13G02410	NA	NA	CR02G04360	CR17G07290	NA	CR12G02220
Ostreococcus_lucimarinus	PIKK:OL01G05380->ENSP00000354558	NA	NA	OL09G02610	OL04G01650	NA	OL08G00350
Bathycoccus_prasinos	PIKK:BPRRCC1105_15G01300->ENSP00000354558	NA	NA	BPRRCC1105_10G01700	BPRRCC1105_18G00500	NA	NA
Chlorella_sp_NC64A	PIKK:CNC64A_012G02810->ENSP00000388058	CNC64A_001G03440	CNC64A_001G02110	CNC64A_019G01890	CNC64A_012G02770	CNC64A_002G04010	NA
Coccomyxa_sp._C-169	PIKK:CV15G02720->ENSP00000354558	NA	NA	OW:CV14G00920->ENSP00000224140	CV01G05070	NA	CV17G01500
Micromonas_pusilla_strain_CCMP1545	MP01G07940	NA	NA	MP03G01390	MP04G01450	NA	MP05G01290
Micromonas_sp_RCC299	MRCC299_07G00460	NA	NA	MRCC299_14G02650	MRCC299_04G06270	NA	NA
Ostreococcus_sp_RCC809	PIKK:ORCC809_01G01390->ENSP00000354558	NA	NA	ORCC809_13G02870	ORCC809_04G03570	NA	NA
Ostreococcus_tauri	PIKK:OT07G03350->ENSP00000343741	NA	NA	OT09G02820	OT04G01750	NA	OT15G01270
Volvox_carteri	VC0013G01720	NA	NA	VC0003G00740	VC0072G00700	VC0001G06430	NA
Cyanidioschyzon_merolae	PIKK:CM18G00180->ENSP00000354558	NA	NA	CM19G03340	NA	NA	NA
Aureococcus_anophagefferens	PIKK:AA0020G00970->ENSP00000354558	NA	NA	AA0004G05280	NA	NA	NA
Ectocarpus_siliculosus	PIKK:ES0345G00010->ENSP00000354558	NA	NA	ES0172G00270	ES0013G00860	NA	NA
Fragilariopsis_cylindrus	PIKK:FC002G07400->ENSP00000354558	NA	NA	FC003G08390	FC001G10690	NA	NA
Phaeodactylum_tricornutum	PIKK:PTI_13G02970->ENSP00000354558	NA	NA	PTI_25G00700	PTI_27G00530	NA	NA
Thalassiosira_pseudonana	PIKK:TP12G03460->ENSP00000354558	NA	NA	OW:TP01G03740->ENSP00000255078	TP04G09040	NA	NA

## Sheet: Human v Fungi
	SMG1	SMG8	SMG9	UPF1	UPF2	UPF3A	UPF3B
Homo_sapiens	ENSP00000402515	ENSP00000438748	ENSP00000270066	ENSP00000470142	ENSP00000348708	ENSP00000364448	ENSP00000276201
Melampsora_laricipopulina	PIKK:EGG01362->ENSP00000354558	NA	NA	EGG01437	EGG03325	NA	EGG04220
Puccinia_graminis	PIKK:EFP77370->ENSP00000354558	NA	NA	EFP92300	EFP74339	EFP85165	NA
Puccinia_graminisug99	PIKK:GMQ_17492T0->ENSP00000354558	NA	NA	GMQ_00865T1	GMQ_16748T0	GMQ_13866T0	NA
Puccinia_triticina	PIKK:PTTG_04293P0->ENSP00000354558	NA	NA	PTTG_07245P0	PTTG_04225P0	NA	NA
Microbotryum_violaceum	PIKK:MVLG_04424T0->ENSP00000354558	NA	NA	MVLG_02687T0	MVLG_02034T0	NA	MVLG_03185T0
Sporisorium_reilianum	PIKK:CBQ73612->ENSP00000354558	NA	NA	CBQ67638	CBQ73954	NA	CBQ67635
Ustilago_maydis	PIKK:UM03216P0->ENSP00000354558	NA	NA	UM00237P0	UM03549P0	NA	UM00233P0
Cryptococcus_neoformans	PIKK:AAW44029->ENSP00000354558	NA	NA	AAW42287	AAW43991	NA	NA
Schizosaccharomyces_cryophilus	PIKK:EPY54289->ENSP00000354558	NA	NA	EPY54065	EPY51898	EPY51820	NA
Schizosaccharomyces_japonicus	PIKK:EEB07626->ENSP00000354558	NA	NA	EEB08720	EEB09790	EEB08884	NA
Schizosaccharomyces_octosporus	PIKK:EPX74347->ENSP00000354558	NA	NA	EPX74570	EPX70736	NA	EPX70659
Schizosaccharomyces_pombe	PIKK:SPBC30D10.10c.1:pep->ENSP00000354558	NA	NA	SPAC16C9.06c.1:pep	SPAC19A8.08.1:pep	NA	SPAC13G7.03.1:pep
Tuber_melanosporum	PIKK:CAZ84743->ENSP00000354558	NA	NA	CAZ85650	NA	NA	CAZ79765
Blumeria_graminis	PIKK:CCU81609->ENSP00000354558	NA	NA	CCU76368	CCU74224	NA	NA
Botryotinia_fuckeliana	PIKK:B0510_10133T1->ENSP00000354558	NA	NA	B0510_5236T1	B0510_7133T1	B0510_9397T1	NA
Sclerotinia_sclerotiorum	PIKK:EDO00751->ENSP00000388058	NA	NA	EDN91568	EDN96959	EDN98616	NA
Gaeumannomyces_graminis	PIKK:GGTG_03151T0->ENSP00000354558	NA	NA	GGTG_00691T0	GGTG_04110T0	GGTG_04393T0	NA
Magnaporthe_oryzae	PIKK:MGG_15156T0->ENSP00000354558	NA	NA	MGG_00976T0	MGG_06063T0	MGG_03912T0	NA
Magnaporthe_poae	PIKK:MAPG_02402T0->ENSP00000343741	NA	NA	MAPG_05531T0	MAPG_00523T0	MAPG_08366T0	NA
Neurospora_crassa	PIKK:EFNCRP00000005527->ENSP00000354558	NA	NA	EFNCRP00000003901	EFNCRP00000005084	EFNCRP00000002674	NA
Trichoderma_reesei	PIKK:EGR48933->ENSP00000354558	NA	NA	EGR51723	EGR44257	EGR47935	NA
Trichoderma_virens	PIKK:EHK23382->ENSP00000354558	NA	NA	EHK26319	EHK20249	EHK15948	NA
Fusarium_fujikuroi	PIKK:CCT70557->ENSP00000354558	NA	NA	CCT68724	CCT73084	CCT61837	NA
Fusarium_oxysporum	PIKK:FOXG_15946P0->ENSP00000354558	NA	NA	FOXG_05494P0	FOXG_04180P0	FOXG_11251P0	NA
Fusarium_pseudograminearum	PIKK:EKJ74385->ENSP00000354558	NA	NA	EKJ76696	EKJ70660	EKJ71250	NA
Gibberella_moniliformis	PIKK:FVEG_01648T0->ENSP00000354558	NA	NA	FVEG_02647T0	FVEG_07297T0	FVEG_09542T0	NA
Gibberella_zeae	PIKK:FGSG_08133P0->ENSP00000354558	NA	NA	FGSG_09930P0	FGSG_01948P0	FGSG_01463P0	NA
Nectria_haematococca	PIKK:NechaP34931->ENSP00000354558	NA	NA	OW:NechaP35835->ENSP00000224140	NechaP50282	NechaP89796	NA
Verticillium_dahliae	PIKK:EGY18539->ENSP00000354558	NA	NA	EGY13594	EGY13695	EGY20004	NA
Colletotrichum_gloeosporioides	PIKK:ELA30746->ENSP00000354558	NA	NA	ELA35464	ELA24666	ELA37002	NA
Colletotrichum_higginsianum	PIKK:CCF32550->ENSP00000354558	NA	NA	CCF43724	CCF33528	CCF43542	NA
Colletotrichum_orbiculare	PIKK:ENH76568->ENSP00000354558	NA	NA	ENH81988	ENH78518	ENH87997	NA
Glomerella_graminicola	PIKK:EFQ36390->ENSP00000354558	NA	NA	EFQ35044	EFQ27581	EFQ35200	NA
Aspergillus_clavatus	PIKK:CADACLAP00006424->ENSP00000354558	NA	NA	CADACLAP00002104	CADACLAP00000448	CADACLAP00007498	NA
Aspergillus_flavus	PIKK:CADAFLAP00005762->ENSP00000354558	NA	NA	CADAFLAP00003725	CADAFLAP00000422	CADAFLAP00004581	NA
Aspergillus_fumigatus	PIKK:CADAFUAP00004267->ENSP00000354558	NA	NA	CADAFUAP00007470	CADAFUAP00009411	CADAFUAP00001934	NA
Aspergillus_fumigatusa1163	PIKK:CADAFUBP00002548->ENSP00000354558	NA	NA	CADAFUBP00001233	CADAFUBP00008848	CADAFUBP00007551	NA
Aspergillus_nidulans	PIKK:CADANIAP00007036->ENSP00000354558	NA	NA	CADANIAP00002030	CADANIAP00007480	CADANIAP00002182	NA
Aspergillus_niger	PIKK:CADANGAP00012699->ENSP00000354558	NA	NA	CADANGAP00006797	CADANGAP00005437	CADANGAP00001143	NA
Aspergillus_oryzae	PIKK:CADAORAP00005241->ENSP00000354558	NA	NA	CADAORAP00006028	CADAORAP00002372	CADAORAP00007407	NA
Aspergillus_terreus	PIKK:CADATEAP00008755->ENSP00000354558	NA	NA	CADATEAP00010174	CADATEAP00008807	CADATEAP00005223	NA
Neosartorya_fischeri	PIKK:CADNFIAP00007835->ENSP00000354558	NA	NA	CADNFIAP00001115	CADNFIAP00002567	NA	CADNFIAP00004156
Dothistroma_septosporum	PIKK:EME41618->ENSP00000354558	NA	NA	OW:EME49460->ENSP00000255078	EME47596	NA	EME40746
Zymoseptoria_tritici	PIKK:Mycgr3P67795->ENSP00000354558	NA	NA	Mycgr3P107419	Mycgr3P63016	NA	NA
Leptosphaeria_maculans	PIKK:CBX99828->ENSP00000343741	NA	NA	CBX98801	CBX99332	CBX92357	NA
Phaeosphaeria_nodorum	PIKK:SNOT_08246->ENSP00000354558	NA	NA	SNOT_10712	SNOT_05928	NA	SNOT_06711
Pyrenophora_teres	PIKK:EFQ93809->ENSP00000354558	NA	NA	EFQ93678	EFQ96224	NA	EFQ88437
Pyrenophora_triticirepentis	PIKK:EDU51465->ENSP00000354558	NA	NA	EDU42962	EDU47915	EDU39853	NA
Ashbya_gossypii	PIKK:AAS53791->ENSP00000354558	NA	NA	AAS50792	AAS54854	NA	AAS52885
Komagataella_pastoris	PIKK:CAY69191->ENSP00000354558	NA	NA	CAY70704	CAY72164	NA	NA
Saccharomyces_cerevisiae	PIKK:YKL203C->ENSP00000354558	NA	NA	YMR080C	YHR077C	NA	YGR072W
Yarrowia_lipolytica	PIKK:CAG77913->ENSP00000354558	NA	NA	CAG81409	CAG79960	NA	NA
Rhizophagus_irregularis	Gloin1_331261	Gloin1_243477	Gloin1_286	Gloin1_11224	Gloin1_90531	Gloin1_144398	NA
Backusella_circina	Bacci1_229661	Bacci1_192408	Bacci1_324544	Bacci1_227831	Bacci1_166490	Bacci1_202345	NA
Lichtheimia_hyalospora	Lichy1_235954	Lichy1_215133	Lichy1_208571	Lichy1_6829	Lichy1_149206	NA	Lichy1_232843
Mucor_circinelloides	Mucci2_138537	Mucci2_162506	Mucci2_158586	Mucci2_151108	Mucci2_74058	NA	Mucci2_134139
Phycomyces_blakesleeanus	Phybl2_117876	NA	Phybl2_187175	Phybl2_137149	Phybl2_112799	Phybl2_121897	NA
Rhizopus_microsporus_var._microsporus	Rhimi1_1_262820	Rhimi1_1_242010	Rhimi1_1_240284	Rhimi1_1_236122	Rhimi1_1_249105	NA	Rhimi1_1_188390
Rhizopus_oryzae	Rhior3_431	Rhior3_1627	Rhior3_8025	Rhior3_3685	Rhior3_8388	Rhior3_11679	NA
Rhizopus_microsporus_var._chinensis	Rhich1_14239	Rhich1_6261	Rhich1_690	Rhich1_2898	Rhich1_12352	Rhich1_12291	NA
Umbelopsis_ramanniana	Umbra1_262519	NA	Umbra1_249978	OW:Umbra1_269120->ENSP00000424737	Umbra1_240233	Umbra1_227594	NA
Conidiobolus_coronatus	PIKK:Conco1_82022->ENSP00000354558	NA	NA	Conco1_7193	Conco1_52926	Conco1_79154	NA
Coemansia_reversa	PIKK:Coere1_99151->ENSP00000354558	NA	Coere1_9252	Coere1_93557	Coere1_82561	Coere1_91957	NA
Catenaria_anguillulae	PIKK:Catan1_329438->ENSP00000354558	NA	Catan1_47087	Catan1_120578	Catan1_143661	Catan1_234797	NA
Batrachochytrium_dendrobatidis	Batde5_3972	NA	Batde5_85674	Batde5_35814	Batde5_14596	Batde5_84963	NA
Piromyces_sp._E2	PirE2_1_51475	NA	PirE2_1_58730	PirE2_1_23845	PirE2_1_57131	NA	NA
Antonospora_locustae	NA	NA	NA	OW:Antlo1_419->ENSP00000351185	NA	NA	NA
Encephalitozoon_hellem	PIKK:Enche1_610->ENSP00000343741	NA	NA	Enche1_295	NA	NA	NA
Encephalitozoon_intestinalis	PIKK:Encin1_607->ENSP00000343741	NA	NA	Encin1_289	NA	NA	NA
Encephalitozoon_cuniculi	PIKK:Enccu1_671->ENSP00000343741	NA	NA	Enccu1_324	NA	NA	NA
Encephalitozoon_romaleae	PIKK:Encro1_590->ENSP00000343741	NA	NA	Encro1_279	NA	NA	NA
Enterocytozoon_bieneusi	PIKK:Entbi1_3251->ENSP00000343741	NA	NA	OW:Entbi1_3469->ENSP00000351185	NA	NA	NA
Nematocida_parisii	PIKK:Nempa1_292->ENSP00000343741	NA	NA	Nempa1_1958	NA	NA	NA
Nosema_ceranae	PIKK:Nosce1_1148->ENSP00000343741	NA	NA	Nosce1_428	NA	NA	NA
Rozella_allomycis	PIKK:Rozal1_1_3835->ENSP00000354558	NA	NA	Rozal1_1_3518	Rozal1_1_5492	Rozal1_1_5798	NA

## Sheet: Human v Metazoa
	SMG1	SMG8	SMG9	UPF1	UPF2	UPF3A	UPF3B
Homo_sapiens	ENSP00000402515	ENSP00000438748	ENSP00000270066	ENSP00000470142	ENSP00000348708	ENSP00000364448	ENSP00000276201
Drosophila_ananassae	FBpp0124360	FBpp0117262	FBpp0125182	FBpp0124779	FBpp0124180	NA	FBpp0115248
Drosophila_erecta	FBpp0138162	FBpp0128907	FBpp0131211	FBpp0137367	FBpp0136134	NA	FBpp0138527
Drosophila_grimshawi	FBpp0151865	FBpp0145214	FBpp0151529	FBpp0145882	FBpp0157996	FBpp0155596	NA
Drosophila_melanogaster	FBpp0070933	FBpp0079708	FBpp0070335	FBpp0073433	FBpp0071072	FBpp0072130	NA
Drosophila_mojavensis	FBpp0170829	FBpp0167034	FBpp0170781	FBpp0163935	OW:FBpp0164506->ENSP00000387361	NA	FBpp0168061
Drosophila_persimilis	PIKK:FBpp0188841->ENSP00000354558	FBpp0181120	NA	FBpp0184507	FBpp0191008	FBpp0175027	NA
Drosophila_pseudoobscura	FBpp0273660	FBpp0278453	FBpp0273009	FBpp0288138	FBpp0272782	FBpp0277088	NA
Drosophila_sechellia	FBpp0194013	FBpp0192956	FBpp0200411	FBpp0194718	FBpp0192694	NA	FBpp0196973
Drosophila_simulans	FBpp0215221	FBpp0220631	FBpp0214802	FBpp0223047	FBpp0214535	NA	FBpp0223401
Drosophila_virilis	FBpp0230967	FBpp0232062	FBpp0230126	FBpp0231199	FBpp0230852	NA	FBpp0236294
Drosophila_willistoni	FBpp0245357	FBpp0244594	FBpp0254894	FBpp0254641	FBpp0254419	NA	FBpp0245001
Drosophila_yakuba	FBpp0261787	FBpp0258382	FBpp0262003	FBpp0262595	FBpp0262498	NA	FBpp0256525
Megaselia_scalaris	PIKK:MESCA004976-PA->ENSP00000343741	MESCA002899-PA	NA	MESCA010769-PA	MESCA005267-PA	NA	NA
Aedes_aegypti	AAEL018206-PA	AAEL003157-PA	AAEL004420-PB	AAEL011817-PA	AAEL010598-PA	AAEL003735-PA	NA
Anopheles_darlingi	PIKK:ADAC009079-PA->ENSP00000354558	ADAC008657-PA	ADAC008895-PA	ADAC009243-PA	NA	ADAC007751-PA	NA
Anopheles_gambiae	AGAP000368-PA	AGAP010179-PA	AGAP005036-PA	AGAP001133-PA	AGAP000337-PA	AGAP006649-PA	NA
Culex_quinquefasciatus	CPIJ003189-PA	CPIJ003128-PA	CPIJ013358-PA	CPIJ012300-PA	CPIJ009309-PA	CPIJ005437-PA	NA
Dendroctonus_ponderosae	ENN81313	ENN78691	ENN78069	ENN75259	ENN70982	ENN72156	NA
Tribolium_castaneum	TC003128-PA	TC013382-PA	TC007722-PA	TC000192-PA	TC002851-PA	TC000872-PA	NA
Apis_mellifera	GB41634-PA	GB40414-PA	GB40510-PA	GB44890-PA	GB43470-PA	GB54579-PA	NA
Atta_cephalotes	ACEP17571-PA	ACEP23431-PA	ACEP19799-PA	ACEP26511-PA	ACEP19003-PA	ACEP20787-PA	NA
Nasonia_vitripennis	NV17224-PA	NV10143-PA	NV15998-PA	NV10683-PA	NV14371-PA	NV17457-PA	NA
Solenopsis_invicta	SINV11217-PA	SINV20923-PA	SINV19815-PA	SINV14244-PA	SINV17703-PA	SINV12464-PA	NA
Zootermopsis_nevadensis	KDR12657	KDR20315	KDR08908	KDR10316	KDR21260	NA	KDR13600
Acyrthosiphon_pisum	ACYPI010192-PA	ACYPI008816-PA	ACYPI009904-PA	ACYPI008248-PA	ACYPI008846-PA	NA	ACYPI000829-PA
Rhodnius_prolixus	RPRC010606-PA	RPRC009467-PA	RPRC006999-PA	RPRC007899-PA	RPRC001508-PA	RPRC001033-PA	NA
Pediculus_humanus	PHUM042140-PA	PHUM285740-PA	PHUM229180-PA	PHUM244150-PA	PHUM570120-PA	PHUM129450-PA	NA
Daphnia_pulex	EFX69271	EFX84763	EFX80554	EFX74403	EFX86765	NA	EFX71899
Strigamia_maritima	SMAR007506-PA	SMAR011832-PA	SMAR006999-PA	SMAR009581-PA	SMAR001086-PA	SMAR015368-PA	NA
Bombyx_mori	BGIBMGA011978-TA	BGIBMGA013603-TA	BGIBMGA008475-TA	BGIBMGA001540-TA	BGIBMGA003125-TA	BGIBMGA003685-TA	NA
Danaus_plexippus	EHJ75604	EHJ77515	EHJ65658	EHJ73491	EHJ76147	EHJ71109	NA
Heliconius_melpomene	HMEL013825-PA	HMEL012907-PA	HMEL010235-PA	HMEL008384-PA	HMEL012392-PA	HMEL005936-PA	NA
Melitaea_cinxia	MCINX013066-PA	MCINX014779-PA	MCINX001715-PA	MCINX008275-PA	MCINX012389-PA	MCINX002381-PA	NA
Ixodes_scapularis	ISCW011944-PA	ISCW012866-PA	ISCW008801-PA	ISCW010285-PA	ISCW005076-PA	NA	ISCW010708-PA
Tetranychus_urticae	tetur20g01020.1	tetur19g01560.1	NA	tetur09g00390.1	tetur05g05840.1	tetur05g00420.1	NA
Pristionchus_pacificus	PPA06481	NA	OW:PPA18424->ENSP00000320688	PPA04980	PPA07232	OW:PPA28601->ENSP00000368439	OW:PPA28601->ENSP00000368439
Loa_loa	EFO20071.2	EFO23752.2	EFO22562.2	EFO25239.2	EFO26274.2	NA	EFO23381.2
Onchocerca_volvulus	OVOC1112	OVOC9875	OVOC11520	OVOC899	OW:OVOC4821->ENSP00000270538	NA	OVOC3052
Brugia_malayi	Bm2830e	Bm4795	Bm6781c	Bm6673	Bm7096d	NA	Bm9533a
Caenorhabditis_brenneri	CBN10861	CBN08954	CBN31519	CBN04117	CBN25918	CBN00499	NA
Caenorhabditis_briggsae	CBG12735	CBG00981	CBG04259	CBG08494	CBG05463	OW:CBG19371->ENSP00000294360	OW:CBG19371->ENSP00000294360
Caenorhabditis_elegans	C48B6.6a	K04B12.3a	Y54E2A.2	Y48G8AL.6	Y73B6BL.18b.4	F46B6.3b	NA
Caenorhabditis_japonica	CJA06636	CJA07584	CJA15778	CJA06800	CJA03030	CJA15700	NA
Caenorhabditis_remanei	CRE28508	CRE11489	CRE22529	CRE28432	CRE16833	OW:CRE22805->ENSP00000294360	OW:CRE22805->ENSP00000294360
Trichinella_spiralis	PIKK:EFV51053->ENSP00000354558	EFV61751	EFV60422	EFV52895	EFV60834	OW:EFV55622->ENSP00000368439	OW:EFV55622->ENSP00000368439
Crassostrea_gigas	EKC30990	EKC38425	EKC19442	EKC21342	EKC35388	EKC22596	NA
Lottia_gigantea	LotgiP229624	LotgiP228810	LotgiP117877	OW:LotgiP166880->ENSP00000417401	LotgiP139905	LotgiP235411	NA
Capitella_teleta	CapteP205240	CapteP223495	CapteP152427	OW:CapteP128198->ENSP00000438978	CapteP168822	NA	CapteP137621
Helobdella_robusta	HelroP194220	HelroP190258	HelroP189016	OW:HelroP86659->ENSP00000399797	HelroP189416	NA	HelroP65972
Schistosoma_mansoni	Smp_142710.1:pep	Smp_147620.1:pep	Smp_058400.1:pep	Smp_061590.1:pep	Smp_156450.2:pep	Smp_102240.1:pep	NA
Strongylocentrotus_purpuratus	SPU_016754-tr	SPU_007173-tr	SPU_012152-tr	SPU_008215-tr	SPU_017515-tr	NA	SPU_000502-tr
Mnemiopsis_leidyi	PIKK:ML185510a-PA->ENSP00000354558	ML026510a-PA	NA	ML009616a-PA	ML271524a-PA	ML00125a-PA	NA
Nematostella_vectensis	EDO48437	EDO39578	EDO46042	OW:EDO45137->ENSP00000464512	EDO46900	NA	EDO37914
Trichoplax_adhaerens	TriadP60833	TriadP57395	TriadP51276	TriadP54641	TriadP24207	NA	OW:TriadP55968->ENSP00000255381
Amphimedon_queenslandica	PAC:15722223	NA	PAC:15720035	PAC:15726892	PAC:15727234	PAC:15723611	NA

## Sheet: Human v Protists
	SMG1	SMG8	SMG9	UPF1	UPF2	UPF3A	UPF3B
Homo_sapiens	ENSP00000402515	ENSP00000438748	ENSP00000270066	ENSP00000470142	ENSP00000348708	ENSP00000364448	ENSP00000276201
Albugo_laibachii	CCA19764	NA	CCA24454	CCA19391	CCA23688	NA	CCA27694
Hyaloperonospora_arabidopsidis	PIKK:HpaP814551->ENSP00000354558	NA	HpaP805917	HpaP812991	HpaP811607	NA	HpaP810904
Phaeodactylum_tricornutum	PIKK:Phatr21660->ENSP00000354558	NA	NA	Phatr16357	Phatr50132	NA	NA
Phytophthora_infestans	PITG_13150T0	NA	NA	PITG_18912T0	PITG_12797T0	NA	PITG_21219T0
Phytophthora_kernoviae	PIKK:fgenesh_scip_prom.46568.686->ENSP00000343741	NA	NA	fgenesh_scip_prom.46568.6175	fgenesh_scip_prom.46568.3564	OW:fgenesh_scip_prom.46568.8536->ENSP00000328551	OW:fgenesh_scip_prom.46568.8536->ENSP00000328551
Phytophthora_lateralis	PIKK:fgenesh_scip_prom.28083.1296->ENSP00000354558	NA	fgenesh_scip_prom.28083.1269	fgenesh_scip_prom.28083.10559	fgenesh_scip_prom.28083.7475	OW:fgenesh_scip_prom.28083.7374->ENSP00000328551	OW:fgenesh_scip_prom.28083.7374->ENSP00000328551
Phytophthora_parasitica	ETI46275	NA	ETI57264	ETI44587	ETI54982	NA	ETI39215
Phytophthora_ramorum	PIKK:Phyra54280->ENSP00000354558	NA	Phyra77384	Phyra42910	NA	NA	Phyra84599
Phytophthora_sojae	PIKK:Physo108380->ENSP00000354558	NA	Physo134369	OW:Physo133783->ENSP00000255078	Physo145162	NA	NA
Pythium_aphanidermatum	EPrPA00000015849	NA	EPrPA00000017235	EPrPA00000014594	EPrPA00000016359	OW:EPrPA00000018502->ENSP00000233468	OW:EPrPA00000018502->ENSP00000233468
Pythium_arrhenomanes	PIKK:EPrPR00000016999->ENSP00000354558	NA	EPrPR00000013100	EPrPR00000018220	EPrPR00000018251	NA	EPrPR00000013364
Pythium_irregulare	PIKK:EPrPI00000019357->ENSP00000354558	NA	EPrPI00000021582	EPrPI00000016940	EPrPI00000013997	NA	EPrPI00000020552
Pythium_iwayamai	PIKK:EPrPW00000014018->ENSP00000354558	NA	EPrPW00000020296	EPrPW00000023831	EPrPW00000022939	EPrPW00000022926	NA
Pythium_ultimum	PYU1_T000418	NA	PYU1_T013028	PYU1_T010693	PYU1_T014097	NA	PYU1_T014846
Pythium_vexans	EPrPV00000018514	NA	NA	EPrPV00000022855	EPrPV00000015089	NA	EPrPV00000022347
Thalassiosira_pseudonana	PIKK:Thaps29771->ENSP00000354558	NA	NA	OW:Thaps31575->ENSP00000255078	Thaps262352	NA	NA
Giardia_lamblia	PIKK:EDO79016->ENSP00000354558	NA	NA	EDO79606	NA	NA	NA
Leishmania_major	PIKK:LmjF.34.3940:pep->ENSP00000354558	NA	NA	OW:LmjF.09.1240:pep->ENSP00000224140	NA	NA	NA
Trypanosoma_brucei	PIKK:AAZ10671->ENSP00000354558	NA	NA	AAZ11329	EAN79603	NA	NA
Paramecium_tetraurelia	PIKK:CAK84446->ENSP00000354558	NA	NA	CAK68466	CAK82644	OW:CAK69214->ENSP00000416075	NA
Plasmodium_berghei	OW:PBANKA_140230:pep->ENSP00000352925	NA	NA	PBANKA_120370:pep	PBANKA_082660:pep	NA	PBANKA_134290:pep
Plasmodium_chabaudi	OW:PCHAS_140420:pep->ENSP00000352925	NA	NA	PCHAS_120440:pep	PCHAS_082690:pep	NA	PCHAS_134750:pep
Plasmodium_falciparum	OW:PFE0765w:pep->ENSP00000262039	NA	NA	PF10_0057:pep	PFI1265w:pep	NA	PF13_0158:pep
Plasmodium_knowlesi	OW:PKH_101740->ENSP00000262039	NA	NA	PKH_080410	PKH_072290	NA	PKH_122520
Plasmodium_vivax	PIKK:PVX_084530->ENSP00000388058	NA	NA	PVX_094465	PVX_099705	NA	PVX_116495
Tetrahymena_thermophila	PIKK:EAS01249->ENSP00000354558	NA	NA	EAS06910	EAR85526	NA	NA
Toxoplasma_gondii	PIKK:TGME49_116440->ENSP00000354558	NA	NA	TGME49_091820	TGME49_046040	TGME49_115720	NA
Emiliania_huxleyi	PIKK:EOD03942->ENSP00000354558	EOD36880	EOD20246	EOD32017	EOD19187	NA	NA
Dictyostelium_discoideum	DDB0229297	DDB0217022	DDB0185525	DDB0233746	DDB0204566	NA	NA
Entamoeba_histolytica	PIKK:rna_EHI_169320-1->ENSP00000354558	NA	NA	rna_EHI_035550-1	NA	NA	NA
Guillardia_theta	EKX55373	EKX50665	EKX34581	EKX45884	EKX51162	NA	EKX41097
Bigelowiella_natans	PIKK:JGI_V11_75933->ENSP00000354558	NA	JGI_V11_68089	JGI_V11_140884	JGI_V11_31000	NA	JGI_V11_85823

## Sheet: A lyrata v Ensembl
	SMG1	SMG8	SMG9	UPF1	UPF2	UPF3
Arabidopsis_lyrata	AL3G35680	AL4G11880	AL6G16810	AL8G01130	AL4G25670	AL1G35280
Homo_sapiens	ENSP00000402515	ENSP00000438748	ENSP00000270066	ENSP00000470142	ENSP00000348708	ENSP00000276201
Pan_troglodytes	ENSPTRP00000039960	ENSPTRP00000016071	ENSPTRP00000019050	ENSPTRP00000018289	ENSPTRP00000003873	ENSPTRP00000038268
Gorilla_gorilla	ENSGGOP00000009841	ENSGGOP00000002948	ENSGGOP00000000421	ENSGGOP00000002572	ENSGGOP00000018375	ENSGGOP00000019869
Pongo_abelii	ENSPPYP00000008072	ENSPPYP00000009242	ENSPPYP00000023744	ENSPPYP00000010923	ENSPPYP00000002423	ENSPPYP00000023142
Nomascus_leucogenys	ENSNLEP00000006642	ENSNLEP00000010428	ENSNLEP00000002098	ENSNLEP00000007351	ENSNLEP00000014673	ENSNLEP00000018135
Papio_anubis	ENSPANP00000015630	ENSPANP00000020386	ENSPANP00000004720	ENSPANP00000017818	ENSPANP00000019872	ENSPANP00000010171
Macaca_mulatta	ENSMMUP00000029536	ENSMMUP00000034756	ENSMMUP00000019095	ENSMMUP00000030651	ENSMMUP00000010797	ENSMMUP00000026623
Chlorocebus_sabaeus	ENSCSAP00000004196	ENSCSAP00000002162	ENSCSAP00000014687	ENSCSAP00000001590	ENSCSAP00000009534	ENSCSAP00000014356
Callithrix_jacchus	ENSCJAP00000037310	ENSCJAP00000002939	ENSCJAP00000024717	ENSCJAP00000036494	ENSCJAP00000042200	ENSCJAP00000009139
Tarsius_syrichta	ENSTSYP00000010185	ENSTSYP00000002492	ENSTSYP00000000343	ENSTSYP00000008157	ENSTSYP00000000866	NA
Microcebus_murinus	ENSMICP00000011189	ENSMICP00000005959	ENSMICP00000007101	ENSMICP00000001513	ENSMICP00000001563	ENSMICP00000001586
Otolemur_garnettii	ENSOGAP00000011846	ENSOGAP00000007554	ENSOGAP00000011374	ENSOGAP00000011534	ENSOGAP00000005185	ENSOGAP00000020470
Tupaia_belangeri	ENSTBEP00000012501	ENSTBEP00000011052	ENSTBEP00000015099	ENSTBEP00000000389	ENSTBEP00000011033	ENSTBEP00000002793
Mus_musculus	ENSMUSP00000032891	ENSMUSP00000020801	ENSMUSP00000002280	ENSMUSP00000075089	ENSMUSP00000058375	ENSMUSP00000075614
Rattus_norvegicus	ENSRNOP00000065280	ENSRNOP00000008107	ENSRNOP00000026669	ENSRNOP00000027268	ENSRNOP00000054878	ENSRNOP00000029696
Dipodomys_ordii	ENSDORP00000005756	NA	ENSDORP00000004754	ENSDORP00000009389	ENSDORP00000002327	ENSDORP00000010974
Ictidomys_tridecemlineatus	ENSSTOP00000012906	ENSSTOP00000006760	ENSSTOP00000021172	ENSSTOP00000008277	ENSSTOP00000011724	ENSSTOP00000000980
Cavia_porcellus	ENSCPOP00000011341	ENSCPOP00000002513	ENSCPOP00000000828	ENSCPOP00000015668	ENSCPOP00000007907	ENSCPOP00000006151
Oryctolagus_cuniculus	ENSOCUP00000014295	ENSOCUP00000002032	ENSOCUP00000002418	ENSOCUP00000006102	ENSOCUP00000005394	ENSOCUP00000007304
Ochotona_princeps	ENSOPRP00000013480	ENSOPRP00000006251	ENSOPRP00000003957	ENSOPRP00000012816	ENSOPRP00000006243	NA
Mustela_putorius_furo	ENSMPUP00000013293	ENSMPUP00000015115	ENSMPUP00000006539	ENSMPUP00000015404	ENSMPUP00000001056	ENSMPUP00000001516
Ailuropoda_melanoleuca	ENSAMEP00000011641	ENSAMEP00000012215	ENSAMEP00000004453	ENSAMEP00000012088	ENSAMEP00000004853	ENSAMEP00000004525
Canis_familiaris	ENSCAFP00000036405	ENSCAFP00000025931	ENSCAFP00000007041	ENSCAFP00000021524	ENSCAFP00000007242	ENSCAFP00000009736
Felis_catus	ENSFCAP00000009865	ENSFCAP00000012366	ENSFCAP00000001024	ENSFCAP00000009048	ENSFCAP00000024421	ENSFCAP00000013544
Equus_caballus	PIKK:ENSECAP00000014529->AL1G44430	ENSECAP00000012869	ENSECAP00000005554	ENSECAP00000008885	ENSECAP00000014909	ENSECAP00000014647
Pteropus_vampyrus	ENSPVAP00000002753	NA	ENSPVAP00000015938	ENSPVAP00000003004	ENSPVAP00000016309	ENSPVAP00000005346
Myotis_lucifugus	ENSMLUP00000005229	ENSMLUP00000005721	ENSMLUP00000008900	ENSMLUP00000011055	ENSMLUP00000000211	ENSMLUP00000009875
Bos_taurus	ENSBTAP00000027632	ENSBTAP00000004365	ENSBTAP00000015684	ENSBTAP00000027868	ENSBTAP00000053336	ENSBTAP00000027792
Ovis_aries	ENSOARP00000011735	ENSOARP00000013190	ENSOARP00000009554	ENSOARP00000011525	ENSOARP00000015653	ENSOARP00000017240
Tursiops_truncatus	ENSTTRP00000004942	ENSTTRP00000016300	ENSTTRP00000003145	ENSTTRP00000010948	ENSTTRP00000015532	ENSTTRP00000014608
Vicugna_pacos	ENSVPAP00000007703	ENSVPAP00000000349	NA	ENSVPAP00000009766	ENSVPAP00000006285	ENSVPAP00000003266
Sus_scrofa	PIKK:ENSSSCP00000003699->AL1G44430	ENSSSCP00000024888	ENSSSCP00000003322	OW:ENSSSCP00000013690->AL7G33010	ENSSSCP00000011856	ENSSSCP00000025640
Sorex_araneus	ENSSARP00000011636	ENSSARP00000010082	NA	ENSSARP00000013015	ENSSARP00000007792	ENSSARP00000003757
Erinaceus_europaeus	ENSEEUP00000009361	ENSEEUP00000003896	NA	ENSEEUP00000009992	ENSEEUP00000007189	NA
Procavia_capensis	ENSPCAP00000003055	ENSPCAP00000012989	ENSPCAP00000010098	ENSPCAP00000012158	ENSPCAP00000000675	ENSPCAP00000008819
Loxodonta_africana	ENSLAFP00000015623	ENSLAFP00000012763	ENSLAFP00000021938	ENSLAFP00000023305	ENSLAFP00000029278	ENSLAFP00000001068
Echinops_telfairi	ENSETEP00000016374	ENSETEP00000014980	ENSETEP00000015037	ENSETEP00000009479	ENSETEP00000009399	NA
Choloepus_hoffmanni	ENSCHOP00000006973	NA	NA	ENSCHOP00000001821	ENSCHOP00000000378	ENSCHOP00000006144
Dasypus_novemcinctus	ENSDNOP00000012769	ENSDNOP00000000322	ENSDNOP00000001965	OW:ENSDNOP00000001812->AL7G33010	ENSDNOP00000014089	ENSDNOP00000031003
Macropus_eugenii	PIKK:ENSMEUP00000009462->AL1G44430	NA	ENSMEUP00000010241	ENSMEUP00000012918	ENSMEUP00000002004	ENSMEUP00000014259
Sarcophilus_harrisii	ENSSHAP00000020488	ENSSHAP00000020719	ENSSHAP00000003588	ENSSHAP00000012247	ENSSHAP00000009360	ENSSHAP00000009977
Monodelphis_domestica	ENSMODP00000007563	ENSMODP00000018246	ENSMODP00000026054	ENSMODP00000004519	ENSMODP00000020962	ENSMODP00000038186
Ornithorhynchus_anatinus	ENSOANP00000019351	ENSOANP00000013534	NA	ENSOANP00000007237	ENSOANP00000024263	ENSOANP00000004124
Meleagris_gallopavo	ENSMGAP00000008024	ENSMGAP00000007298	NA	ENSMGAP00000004600	ENSMGAP00000004417	ENSMGAP00000015728
Gallus_gallus	ENSGALP00000011024	ENSGALP00000008152	NA	ENSGALP00000005090	ENSGALP00000010803	ENSGALP00000027096
Anas_platyrhynchos	ENSAPLP00000011605	ENSAPLP00000013746	NA	ENSAPLP00000008896	ENSAPLP00000010052	ENSAPLP00000010712
Taeniopygia_guttata	ENSTGUP00000009755	ENSTGUP00000007707	NA	ENSTGUP00000001084	ENSTGUP00000002241	ENSTGUP00000009799
Ficedula_albicollis	ENSFALP00000014660	ENSFALP00000005849	NA	ENSFALP00000009727	ENSFALP00000001966	ENSFALP00000001636
Pelodiscus_sinensis	ENSPSIP00000004872	ENSPSIP00000012460	ENSPSIP00000009186	ENSPSIP00000010461	ENSPSIP00000017018	ENSPSIP00000008229
Anolis_carolinensis	ENSACAP00000001105	ENSACAP00000013356	ENSACAP00000004381	ENSACAP00000011342	ENSACAP00000009087	ENSACAP00000003570
Xenopus_tropicalis	PIKK:ENSXETP00000013856->AL1G44430	ENSXETP00000002451	ENSXETP00000008862	ENSXETP00000029819	ENSXETP00000061111	ENSXETP00000016200
Latimeria_chalumnae	ENSLACP00000009664	ENSLACP00000007333	ENSLACP00000017897	ENSLACP00000009617	ENSLACP00000018099	ENSLACP00000009856
Poecilia_formosa	ENSPFOP00000015847	ENSPFOP00000006533	ENSPFOP00000022195	ENSPFOP00000000758	ENSPFOP00000017240	ENSPFOP00000006310
Xiphophorus_maculatus	ENSXMAP00000010196	ENSXMAP00000009050	ENSXMAP00000010620	ENSXMAP00000002552	ENSXMAP00000017273	ENSXMAP00000013711
Oryzias_latipes	PIKK:ENSORLP00000000606->AL1G44430	ENSORLP00000017852	ENSORLP00000007993	ENSORLP00000010622	ENSORLP00000021507	ENSORLP00000013686
Gasterosteus_aculeatus	ENSGACP00000006596	ENSGACP00000027594	ENSGACP00000009998	ENSGACP00000010750	ENSGACP00000001399	ENSGACP00000023042
Oreochromis_niloticus	ENSONIP00000004337	ENSONIP00000021878	ENSONIP00000013286	ENSONIP00000016019	ENSONIP00000022668	ENSONIP00000003176
Tetraodon_nigroviridis	PIKK:ENSTNIP00000013816->AL1G44430	ENSTNIP00000010471	ENSTNIP00000008298	ENSTNIP00000002898	ENSTNIP00000007092	ENSTNIP00000018839
Takifugu_rubripes	ENSTRUP00000022724	ENSTRUP00000023208	ENSTRUP00000038587	ENSTRUP00000012294	ENSTRUP00000018623	ENSTRUP00000032208
Gadus_morhua	ENSGMOP00000013281	ENSGMOP00000018690	ENSGMOP00000004345	ENSGMOP00000008081	ENSGMOP00000005927	ENSGMOP00000001705
Danio_rerio	ENSDARP00000071267	ENSDARP00000081911	ENSDARP00000103685	ENSDARP00000013006	ENSDARP00000103269	ENSDARP00000114416
Astyanax_mexicanus	ENSAMXP00000009539	ENSAMXP00000017274	ENSAMXP00000016862	ENSAMXP00000019584	ENSAMXP00000014100	ENSAMXP00000002675
Lepisosteus_oculatus	ENSLOCP00000008565	ENSLOCP00000001397	ENSLOCP00000004940	ENSLOCP00000002426	ENSLOCP00000019327	ENSLOCP00000003142
Petromyzon_marinus	ENSPMAP00000010376	ENSPMAP00000005987	NA	ENSPMAP00000001338	ENSPMAP00000008946	NA
Ciona_intestinalis	PIKK:ENSCINP00000002868->AL1G44430	ENSCINP00000008687	NA	ENSCINP00000031943	ENSCINP00000005880	ENSCINP00000017124
Ciona_savignyi	PIKK:ENSCSAVP00000001965->AL1G44430	ENSCSAVP00000018843	NA	ENSCSAVP00000011178	ENSCSAVP00000013235	ENSCSAVP00000015101
Drosophila_melanogaster	FBpp0070933	FBpp0079708	FBpp0070335	FBpp0073433	FBpp0071072	FBpp0072130
Caenorhabditis_elegans	C48B6.6a	K04B12.3a	NA	Y48G8AL.6	Y73B6BL.18b.4	F46B6.3b
Saccharomyces_cerevisiae	PIKK:YKL203C->AL1G44430	NA	NA	YMR080C	YHR077C	NA

## Sheet: A lyrata v PLAZA
	SMG1	SMG8	SMG9	UPF1	UPF2	UPF3
Arabidopsis_lyrata	AL3G35680	AL4G11880	AL6G16810	AL8G01130	AL4G25670	AL1G35280
Citrullus_lanatus	CL09G18220	CL02G21700	CL05G07900	CL10G00210	CL09G20720	CL08G00060
Cucumis_melo	CM00050G01220	CM00118G00110	CM00006G08780	CM00021G01900	CM00079G00660	CM00051G02600
Fragaria_vesca	FV2G18860	FV1G08370	FV7G33900	FV5G30970	FV4G18120	FV3G28220
Glycine_max	GM11G13152	GM13G39631	GM01G43840	GM01G41110	GM15G22750	GM06G48290
Lotus_japonicus	LJ3G046140	LJ3G017330	LJ6G010870	LJ2G033520	LJ6G014610	LJ3G028880
Malus_domestica	MD15G033820	MD00G235690	MD07G021330	OW:MD00G507480->AL2G12440	MD00G337440	MD00G368860
Manihot_esculenta	ME11584G00320	ME08316G00560	ME03614G00780	ME01131G00040	ME12004G00780	ME02538G00400
Medicago_truncatula	MT4G068580	MT2G084285	MT5G007700	MT5G013820	MT2G048630	MT3G005510
Populus_trichocarpa	PT04G14780	PT09G00530	PT13G08200	PT01G14810	PT08G04540	PT19G07750
Prunus_persica	PPE_008G13160	PPE_006G11050	NA	PPE_005G05250	PPE_002G21300	PPE_001G56550
Ricinus_communis	RC29851G01200	RC29589G00420	RC30073G00560	RC29628G00350	RC29923G00440	RC29765G00100
Arabidopsis_thaliana	PIKK:AT1G50030->AL1G44430	NA	NA	AT5G47010	AT2G39260	AT1G33980
Brassica_rapa	BR10G03990	NA	NA	BR02G29150	BR03G19740	BR05G20110
Capsella_rubella	PIKK:CRU_001G37280->AL1G44430	NA	NA	CRU_008G00830	CRU_004G20620	CRU_001G30580
Carica_papaya	CP00062G00790	CP00001G00050	CP00039G00660	CP00029G00020	CP00001G02650	CP00113G00270
Citrus_sinensis	CS00167G00110	CS00061G00520	CS01335G00010	CS00850G00010	CS00035G00510	CS00363G00100
Eucalyptus_grandis	EG0009G09680	EG0010G03420	EG0011G00730	EG0005G02950	EG0007G21980	EG0009G23490
Gossypium_raimondii	GR02G21450	GR13G25930	GR06G00580	GR04G18970	GR10G20370	GR10G22970
Thellungiella_parvula	TP3G29240	NA	NA	TP2G11810	TP4G21570	TP1G29240
Theobroma_cacao	TC0002G02740	TC0009G29370	TC0001G13150	TC0003G23380	TC0010G06250	TC0006G09610
Vitis_vinifera	VV03G07810	VV06G08810	VV16G05890	VV02G02990	VV13G03800	VV12G07000
Solanum_lycopersicum	SL01G109080	SL06G074810	SL02G094260	SL08G007110	SL04G049760	SL01G103420
Solanum_tuberosum	ST01G046400	ST06G030850	ST02G037450	ST08G006110	ST04G013850	ST01G040360
Beta_vulgaris	BV9G14250	BV9G06850	BV3G10250	BV5G04370	BV2G07910	BV0G71990
Oryza_sativa_ssp._japonica	OS03G52794	OS02G57780	OS06G02430	OS07G31340	OS02G42040	OS04G35920
Zea_mays	ZM01G52100	ZM04G24670	ZM06G07010	ZM07G22380	ZM04G19300	ZM02G14610
Brachypodium_distachyon	BD1G09310	BD3G55905	BD1G50477	BD1G27027	BD3G49427	BD5G10820
Hordeum_vulgare	HV39595G00010	HV6629G00010	HV137585G00010	HV1596068G00010	HV48684G00010	HV184083G00010
Oryza_sativa_ssp._indica	OSINDICA_03G50880	OSINDICA_02G55990	OSINDICA_06G01420	OSINDICA_07G24480	OSINDICA_02G40260	OSINDICA_04G28270
Setaria_italica	SI009G09780	SI001G38820	SI004G01170	SI002G32950	SI001G25360	SI007G11090
Sorghum_bicolor	SB01G008700	SB04G037840	SB10G001200	SB02G033940	SB04G026740	SB06G017380
Musa_acuminata	MA03G31570	MA04G12450	MA07G04900	MA04G29800	MA07G20570	MA06G07530
Amborella_trichopoda	ATR_00059G02190	ATR_00102G00250	ATR_00048G00930	ATR_00071G01260	ATR_00041G00880	ATR_00071G01950
Physcomitrella_patens	PP00051G00920	PP00292G00080	PP00083G01420	PP00044G00700	PP00123G00100	PP00013G02040
Chlamydomonas_reinhardtii	CR13G02410	NA	NA	CR02G04360	CR17G07290	CR12G02220
Ostreococcus_lucimarinus	PIKK:OL01G05380->AL1G44430	NA	NA	OL09G02610	OL04G01650	OL08G00350
Bathycoccus_prasinos	PIKK:BPRRCC1105_15G01300->AL1G44430	NA	NA	BPRRCC1105_10G01700	BPRRCC1105_18G00500	NA
Chlorella_sp_NC64A	PIKK:CNC64A_012G02810->AL5G17000	CNC64A_001G03440	CNC64A_001G02110	CNC64A_019G01890	CNC64A_012G02770	CNC64A_002G04010
Coccomyxa_sp._C-169	PIKK:CV15G02720->AL1G44430	NA	NA	OW:CV10G03230->AL1G17670	CV01G05070	CV17G01500
Micromonas_pusilla_strain_CCMP1545	MP01G07940	NA	NA	MP03G01390	MP04G01450	MP05G01290
Micromonas_sp_RCC299	MRCC299_07G00460	NA	NA	MRCC299_14G02650	MRCC299_04G06270	MRCC299_06G05770
Ostreococcus_sp_RCC809	PIKK:ORCC809_01G01390->AL1G44430	NA	NA	ORCC809_13G02870	ORCC809_04G03570	NA
Ostreococcus_tauri	PIKK:OT12G01960->AL5G17000	NA	NA	OT09G02820	OT04G01750	OT15G01270
Volvox_carteri	VC0013G01720	NA	VC0018G01940	VC0003G00740	VC0072G00700	VC0001G06430
Cyanidioschyzon_merolae	PIKK:CM18G00180->AL1G44430	NA	NA	OW:CM16G00550->AL1G17670	NA	NA
Aureococcus_anophagefferens	PIKK:AA0024G00400->AL1G44430	NA	NA	AA0004G05280	NA	NA
Ectocarpus_siliculosus	PIKK:ES0345G00010->AL1G44430	NA	NA	ES0172G00270	ES0013G00860	ES0103G00140
Fragilariopsis_cylindrus	PIKK:FC002G07400->AL1G44430	NA	NA	FC003G08390	FC001G10690	NA
Phaeodactylum_tricornutum	PIKK:PTI_13G02970->AL1G44430	NA	NA	PTI_25G00700	PTI_27G00530	NA
Thalassiosira_pseudonana	PIKK:TP12G03460->AL1G44430	NA	NA	OW:TP01G03740->AL7G33010	TP04G09040	NA

## Sheet: A lyrata v Fungi
	SMG1	SMG8	SMG9	UPF1	UPF2	UPF3
Arabidopsis_lyrata	AL3G35680	AL4G11880	AL6G16810	AL8G01130	AL4G25670	AL1G35280
Melampsora_laricipopulina	PIKK:EGG01362->AL1G44430	NA	NA	EGG01437	EGG03325	EGG04220
Puccinia_graminis	PIKK:EFP77370->AL1G44430	NA	NA	EFP92300	EFP74339	EFP85165
Puccinia_graminisug99	PIKK:GMQ_17492T0->AL1G44430	NA	NA	GMQ_00865T1	GMQ_16748T0	GMQ_13866T0
Puccinia_triticina	PIKK:PTTG_04293P0->AL1G44430	NA	NA	PTTG_07245P0	PTTG_04225P0	NA
Microbotryum_violaceum	PIKK:MVLG_04424T0->AL1G44430	NA	NA	MVLG_02687T0	MVLG_02034T0	MVLG_03185T0
Sporisorium_reilianum	PIKK:CBQ73612->AL1G44430	NA	NA	CBQ67638	CBQ73954	CBQ67635
Ustilago_maydis	PIKK:UM03216P0->AL1G44430	NA	NA	UM00237P0	UM03549P0	UM00233P0
Cryptococcus_neoformans	PIKK:AAW44029->AL1G44430	NA	NA	AAW42287	AAW43991	NA
Schizosaccharomyces_cryophilus	PIKK:EPY54289->AL1G44430	NA	NA	EPY54065	EPY51898	EPY51820
Schizosaccharomyces_japonicus	PIKK:EEB07626->AL1G44430	NA	NA	EEB08720	EEB09790	EEB08884
Schizosaccharomyces_octosporus	PIKK:EPX74347->AL1G44430	NA	NA	EPX74570	EPX70736	EPX70659
Schizosaccharomyces_pombe	PIKK:SPBC216.07c.1:pep->AL1G44430	NA	NA	SPAC16C9.06c.1:pep	SPAC19A8.08.1:pep	SPAC13G7.03.1:pep
Tuber_melanosporum	PIKK:CAZ84743->AL1G44430	NA	NA	CAZ85650	OW:CAZ83881->AL6G17870	CAZ79765
Blumeria_graminis	PIKK:CCU81609->AL1G44430	NA	NA	CCU76368	CCU74224	NA
Botryotinia_fuckeliana	PIKK:B0510_10133T1->AL1G44430	NA	NA	B0510_5236T1	B0510_7133T1	B0510_9397T1
Sclerotinia_sclerotiorum	PIKK:EDO00751->AL5G17000	NA	NA	EDN91568	EDN96959	EDN98616
Gaeumannomyces_graminis	PIKK:GGTG_03151T0->AL1G44430	NA	NA	GGTG_00691T0	GGTG_04110T0	GGTG_04393T0
Magnaporthe_oryzae	PIKK:MGG_15156T0->AL1G44430	NA	NA	MGG_00976T0	MGG_06063T0	MGG_03912T0
Magnaporthe_poae	PIKK:MAPG_01576T0->AL1G44430	NA	NA	MAPG_05531T0	MAPG_00523T0	MAPG_08366T0
Neurospora_crassa	PIKK:EFNCRP00000005527->AL1G44430	NA	NA	EFNCRP00000003901	EFNCRP00000005084	EFNCRP00000002674
Trichoderma_reesei	PIKK:EGR48933->AL1G44430	NA	NA	OW:EGR49808->AL1G17670	EGR44257	EGR47935
Trichoderma_virens	PIKK:EHK23382->AL1G44430	NA	NA	EHK26319	EHK20249	EHK15948
Fusarium_fujikuroi	PIKK:CCT70557->AL1G44430	NA	NA	CCT68724	CCT73084	CCT61837
Fusarium_oxysporum	PIKK:FOXG_15946P0->AL1G44430	NA	NA	FOXG_05494P0	FOXG_04180P0	FOXG_11251P0
Fusarium_pseudograminearum	PIKK:EKJ74385->AL1G44430	NA	NA	EKJ76696	EKJ70660	EKJ71250
Gibberella_moniliformis	PIKK:FVEG_01648T0->AL1G44430	NA	NA	FVEG_02647T0	FVEG_07297T0	FVEG_09542T0
Gibberella_zeae	PIKK:FGSG_08133P0->AL1G44430	NA	NA	FGSG_09930P0	FGSG_01948P0	FGSG_01463P0
Nectria_haematococca	PIKK:NechaP34931->AL1G44430	NA	NA	OW:NechaP35835->AL1G17670	NechaP50282	NechaP89796
Verticillium_dahliae	PIKK:EGY18539->AL1G44430	NA	NA	EGY13594	EGY13695	EGY20004
Colletotrichum_gloeosporioides	PIKK:ELA30746->AL1G44430	NA	NA	ELA35464	ELA24666	ELA37002
Colletotrichum_higginsianum	PIKK:CCF32550->AL1G44430	NA	NA	CCF43724	CCF33528	CCF43542
Colletotrichum_orbiculare	PIKK:ENH76568->AL1G44430	NA	NA	ENH81988	ENH78518	ENH87997
Glomerella_graminicola	PIKK:EFQ36390->AL1G44430	NA	NA	EFQ35044	EFQ27581	EFQ35200
Aspergillus_clavatus	PIKK:CADACLAP00006424->AL1G44430	NA	NA	CADACLAP00002104	CADACLAP00000448	CADACLAP00007498
Aspergillus_flavus	PIKK:CADAFLAP00005762->AL1G44430	NA	NA	CADAFLAP00003725	CADAFLAP00000422	CADAFLAP00004581
Aspergillus_fumigatus	PIKK:CADAFUAP00004267->AL1G44430	NA	NA	CADAFUAP00007470	CADAFUAP00009411	CADAFUAP00001934
Aspergillus_fumigatusa1163	PIKK:CADAFUBP00002548->AL1G44430	NA	NA	CADAFUBP00001233	CADAFUBP00008848	CADAFUBP00007551
Aspergillus_nidulans	PIKK:CADANIAP00007036->AL1G44430	NA	NA	CADANIAP00002030	CADANIAP00007480	CADANIAP00002182
Aspergillus_niger	PIKK:CADANGAP00012699->AL1G44430	NA	NA	CADANGAP00006797	CADANGAP00005437	CADANGAP00001143
Aspergillus_oryzae	PIKK:CADAORAP00005241->AL1G44430	NA	NA	CADAORAP00006028	CADAORAP00002372	CADAORAP00007407
Aspergillus_terreus	PIKK:CADATEAP00008755->AL1G44430	NA	NA	CADATEAP00010174	CADATEAP00008807	CADATEAP00005223
Neosartorya_fischeri	PIKK:CADNFIAP00007835->AL1G44430	NA	NA	CADNFIAP00001115	CADNFIAP00002567	CADNFIAP00004156
Dothistroma_septosporum	PIKK:EME41618->AL1G44430	NA	NA	OW:EME49460->AL7G33010	EME47596	EME40746
Zymoseptoria_tritici	PIKK:Mycgr3P67795->AL1G44430	NA	NA	Mycgr3P107419	Mycgr3P63016	NA
Leptosphaeria_maculans	PIKK:CBX99828->AL7G37010	NA	NA	CBX98801	CBX99332	CBX92357
Phaeosphaeria_nodorum	PIKK:SNOT_08246->AL1G44430	NA	NA	SNOT_10712	SNOT_05928	SNOT_06711
Pyrenophora_teres	PIKK:EFQ93809->AL1G44430	NA	NA	EFQ93678	EFQ96224	EFQ88437
Pyrenophora_triticirepentis	PIKK:EDU51465->AL1G44430	NA	NA	EDU42962	EDU47915	EDU39853
Ashbya_gossypii	PIKK:AAS53791->AL1G44430	NA	NA	AAS50792	AAS54854	NA
Komagataella_pastoris	PIKK:CAY69191->AL1G44430	NA	NA	CAY70704	CAY72164	NA
Saccharomyces_cerevisiae	PIKK:YKL203C->AL1G44430	NA	NA	YMR080C	YHR077C	NA
Yarrowia_lipolytica	PIKK:CAG77913->AL1G44430	NA	NA	CAG81409	CAG79960	NA
Rhizophagus_irregularis	Gloin1_331261	Gloin1_243477	Gloin1_286	Gloin1_11224	Gloin1_90531	Gloin1_144398
Backusella_circina	Bacci1_229661	Bacci1_192408	Bacci1_324544	Bacci1_227831	Bacci1_166490	Bacci1_202345
Lichtheimia_hyalospora	Lichy1_235954	Lichy1_215133	Lichy1_208571	Lichy1_6829	Lichy1_149206	Lichy1_232843
Mucor_circinelloides	Mucci2_138537	Mucci2_162506	Mucci2_158586	Mucci2_151108	Mucci2_74058	Mucci2_134139
Phycomyces_blakesleeanus	Phybl2_117876	NA	Phybl2_187175	Phybl2_137149	Phybl2_112799	Phybl2_121897
Rhizopus_microsporus_var._microsporus	Rhimi1_1_262820	Rhimi1_1_242010	Rhimi1_1_240284	Rhimi1_1_236122	Rhimi1_1_249105	Rhimi1_1_188390
Rhizopus_oryzae	Rhior3_431	Rhior3_1627	Rhior3_8025	Rhior3_3685	Rhior3_8388	Rhior3_11679
Rhizopus_microsporus_var._chinensis	Rhich1_8381	Rhich1_6261	Rhich1_690	Rhich1_2898	Rhich1_2640	Rhich1_12291
Umbelopsis_ramanniana	Umbra1_262519	NA	Umbra1_249978	Umbra1_269120	Umbra1_240233	Umbra1_227594
Conidiobolus_coronatus	PIKK:Conco1_82022->AL1G44430	NA	NA	Conco1_7193	Conco1_52926	Conco1_79154
Coemansia_reversa	PIKK:Coere1_81998->AL7G37010	NA	NA	Coere1_93557	Coere1_82561	Coere1_91957
Catenaria_anguillulae	PIKK:Catan1_329438->AL1G44430	NA	NA	Catan1_120578	Catan1_143661	Catan1_234797
Batrachochytrium_dendrobatidis	PIKK:Batde5_35558->AL1G44430	NA	Batde5_85674	Batde5_35814	Batde5_14596	Batde5_84963
Piromyces_sp._E2	PirE2_1_51475	NA	PirE2_1_58730	OW:PirE2_1_27513->AL1G17670	PirE2_1_57131	NA
Antonospora_locustae	NA	NA	NA	OW:Antlo1_419->AL7G33010	NA	NA
Encephalitozoon_hellem	PIKK:Enche1_610->AL7G37010	NA	NA	Enche1_295	NA	NA
Encephalitozoon_intestinalis	PIKK:Encin1_607->AL7G37010	NA	NA	Encin1_289	NA	NA
Encephalitozoon_cuniculi	PIKK:Enccu1_671->AL7G37010	NA	NA	Enccu1_324	Enccu1_670	NA
Encephalitozoon_romaleae	PIKK:Encro1_590->AL7G37010	NA	NA	Encro1_279	NA	NA
Enterocytozoon_bieneusi	PIKK:Entbi1_3251->AL7G37010	NA	NA	Entbi1_3469	NA	NA
Nematocida_parisii	PIKK:Nempa1_292->AL7G37010	NA	NA	Nempa1_1958	NA	NA
Nosema_ceranae	PIKK:Nosce1_1148->AL7G37010	NA	NA	Nosce1_428	NA	NA
Rozella_allomycis	PIKK:Rozal1_1_3835->AL1G44430	NA	NA	Rozal1_1_3518	Rozal1_1_5492	Rozal1_1_5798

## Sheet: A lyrata v Metazoa
	SMG1	SMG8	SMG9	UPF1	UPF2	UPF3
Arabidopsis_lyrata	AL3G35680	AL4G11880	AL6G16810	AL8G01130	AL4G25670	AL1G35280
Drosophila_ananassae	FBpp0124360	FBpp0117262	FBpp0125182	FBpp0124779	FBpp0124180	FBpp0115248
Drosophila_erecta	FBpp0138162	FBpp0128907	FBpp0131211	FBpp0137367	FBpp0136134	FBpp0138527
Drosophila_grimshawi	FBpp0151865	FBpp0145214	FBpp0151529	FBpp0145882	FBpp0157996	FBpp0155596
Drosophila_melanogaster	FBpp0070933	FBpp0079708	FBpp0070335	FBpp0073433	FBpp0071072	FBpp0072130
Drosophila_mojavensis	FBpp0170829	FBpp0167034	FBpp0170781	FBpp0163935	OW:FBpp0164506->AL2G28360	FBpp0168061
Drosophila_persimilis	PIKK:FBpp0188841->AL1G44430	FBpp0181120	NA	FBpp0184507	OW:FBpp0191008->AL4G25980	FBpp0175027
Drosophila_pseudoobscura	FBpp0273660	FBpp0278453	FBpp0273009	FBpp0288138	FBpp0272782	FBpp0277088
Drosophila_sechellia	FBpp0194013	FBpp0192956	FBpp0200411	FBpp0194718	FBpp0192694	FBpp0196973
Drosophila_simulans	FBpp0215221	FBpp0220631	FBpp0214802	FBpp0223047	FBpp0214535	FBpp0223401
Drosophila_virilis	FBpp0230967	FBpp0232062	FBpp0230126	FBpp0231199	FBpp0230852	NA
Drosophila_willistoni	FBpp0245357	FBpp0244594	FBpp0254894	FBpp0254641	FBpp0254419	NA
Drosophila_yakuba	FBpp0261787	FBpp0258382	FBpp0262003	FBpp0262595	FBpp0262498	FBpp0256525
Megaselia_scalaris	PIKK:MESCA004976-PA->AL7G37010	MESCA002899-PA	NA	OW:MESCA001075-PA->AL7G34000	MESCA005267-PA	NA
Aedes_aegypti	AAEL018206-PA	AAEL003157-PA	AAEL004420-PB	AAEL011817-PA	AAEL010598-PA	AAEL003735-PA
Anopheles_darlingi	PIKK:ADAC009079-PA->AL1G44430	NA	NA	ADAC009243-PA	NA	ADAC007751-PA
Anopheles_gambiae	AGAP000368-PA	AGAP010179-PA	AGAP005036-PA	AGAP001133-PA	AGAP000337-PA	AGAP006649-PA
Culex_quinquefasciatus	CPIJ003189-PA	CPIJ003128-PA	CPIJ013358-PA	CPIJ012300-PA	CPIJ009309-PA	CPIJ005437-PA
Dendroctonus_ponderosae	ENN81313	ENN78691	ENN78069	ENN75259	ENN70982	ENN72156
Tribolium_castaneum	TC003128-PA	TC013382-PA	TC007722-PA	TC000192-PA	TC002851-PA	TC000872-PA
Apis_mellifera	GB41634-PA	GB40414-PA	GB40510-PA	GB44890-PA	GB43470-PA	GB54579-PA
Atta_cephalotes	ACEP17571-PA	ACEP23434-PA	ACEP19799-PA	ACEP26511-PA	ACEP19003-PA	ACEP20787-PA
Nasonia_vitripennis	NV17224-PA	NV10143-PA	NV15998-PA	NV10683-PA	NV14371-PA	NV17457-PA
Solenopsis_invicta	SINV11217-PA	SINV20923-PA	NA	SINV14244-PA	SINV17703-PA	SINV12464-PA
Zootermopsis_nevadensis	KDR12657	KDR20315	KDR08908	KDR10316	KDR21260	KDR13600
Acyrthosiphon_pisum	ACYPI010192-PA	ACYPI008816-PA	ACYPI009904-PA	ACYPI008248-PA	ACYPI008846-PA	ACYPI000829-PA
Rhodnius_prolixus	RPRC010606-PA	RPRC009467-PA	RPRC006999-PA	RPRC007899-PA	RPRC001508-PA	RPRC001033-PA
Pediculus_humanus	PHUM042140-PA	PHUM285740-PA	PHUM229180-PA	PHUM244150-PA	PHUM570120-PA	PHUM129450-PA
Daphnia_pulex	EFX69271	EFX84763	EFX80554	EFX74403	EFX86765	EFX71899
Strigamia_maritima	SMAR007506-PA	SMAR011832-PA	SMAR006999-PA	SMAR009581-PA	SMAR001086-PA	SMAR015368-PA
Bombyx_mori	BGIBMGA011978-TA	BGIBMGA013603-TA	NA	BGIBMGA001540-TA	BGIBMGA003125-TA	BGIBMGA003685-TA
Danaus_plexippus	EHJ75604	EHJ77515	EHJ65658	EHJ73491	EHJ76147	EHJ71109
Heliconius_melpomene	HMEL013825-PA	HMEL012907-PA	HMEL010235-PA	HMEL008384-PA	HMEL012392-PA	HMEL005936-PA
Melitaea_cinxia	MCINX013066-PA	NA	MCINX001715-PA	MCINX008275-PA	MCINX012389-PA	MCINX002381-PA
Ixodes_scapularis	ISCW011944-PA	ISCW012866-PA	ISCW008801-PA	ISCW010285-PA	ISCW005076-PA	ISCW010708-PA
Tetranychus_urticae	tetur20g01020.1	tetur19g01560.1	tetur01g04270.1	tetur09g00390.1	tetur05g05840.1	tetur05g00420.1
Pristionchus_pacificus	PPA06481	PPA16022	OW:PPA18424->AL1G27810	PPA04980	PPA07232	OW:PPA28601->AL7G28750
Loa_loa	EFO20071.2	EFO23752.2	EFO22562.2	EFO25239.2	EFO26274.2	NA
Onchocerca_volvulus	OVOC1112	OVOC9875	OVOC11520	OVOC899	OVOC4821	OVOC3052
Brugia_malayi	Bm2830e	NA	Bm6781c	Bm6673	Bm7096d	Bm9533a
Caenorhabditis_brenneri	CBN10861	CBN08954	NA	CBN04117	CBN25918	CBN12919
Caenorhabditis_briggsae	CBG12735	CBG00981	NA	CBG08494	CBG05463	CBG19371
Caenorhabditis_elegans	C48B6.6a	K04B12.3a	NA	Y48G8AL.6	Y73B6BL.18b.4	F46B6.3b
Caenorhabditis_japonica	CJA06636	CJA07584	NA	CJA06800	CJA03030	CJA15700
Caenorhabditis_remanei	CRE28508	CRE11489	NA	CRE28432	CRE16833	OW:CRE22805->AL7G08380
Trichinella_spiralis	PIKK:EFV51053->AL1G44430	EFV61751	EFV60422	EFV52895	EFV60834	OW:EFV55622->AL7G28750
Crassostrea_gigas	EKC30990	EKC38425	EKC19442	EKC21342	EKC35388	EKC22596
Lottia_gigantea	LotgiP229624	LotgiP228810	LotgiP117877	LotgiP166880	LotgiP139905	LotgiP235411
Capitella_teleta	CapteP205240	CapteP223495	CapteP152427	CapteP128198	CapteP168822	CapteP137621
Helobdella_robusta	HelroP194220	HelroP190258	HelroP189016	HelroP86659	HelroP189416	HelroP65972
Schistosoma_mansoni	Smp_142710.1:pep	Smp_147620.1:pep	Smp_058400.1:pep	Smp_061590.1:pep	Smp_156450.2:pep	Smp_102240.1:pep
Strongylocentrotus_purpuratus	SPU_024303-tr	SPU_007173-tr	SPU_012152-tr	SPU_008215-tr	SPU_017515-tr	SPU_000502-tr
Mnemiopsis_leidyi	PIKK:ML005024a-PA->AL7G37010	ML026510a-PA	NA	ML009616a-PA	ML271524a-PA	ML00125a-PA
Nematostella_vectensis	EDO48437	NA	EDO46042	EDO45137	EDO46900	EDO37914
Trichoplax_adhaerens	TriadP60833	TriadP57395	NA	TriadP54641	TriadP24207	NA
Amphimedon_queenslandica	PAC:15703677	NA	PAC:15720035	PAC:15726892	PAC:15727234	PAC:15723611

[truncated: 1 more sheets: A lyrata v Protists]
