# Supplementary material for: Conservation of Nonsense-Mediated mRNA Decay Complex Components Throughout Eukaryotic Evolution
Source: Sci Rep. 2017 Nov 30;7:16692. doi: 10.1038/s41598-017-16942-w (PMC5709506; doi:10.1038/s41598-017-16942-w)
Supplement: Supplementary file 4 — Table S3 [file 41598_2017_16942_MOESM4_ESM.xlsx]

## Sheet: Title
Table S3. Survey of ATM and ATR PIKKs across 312 eukaryotic genomes
Conservation of Nonsense-Mediated mRNA Decay Complex Components Throughout Eukaryotic Evolution
Barry Causier, Zhen Li, Riet De Smet, James P. B. Lloyd, Yves Van de Peer, Brendan Davies

## Sheet: Human v Ensembl
Clades	Species	ATM	ATR
Primates	Homo_sapiens	1	1
	Pan_troglodytes	0.62636	0.988911
	Gorilla_gorilla	0.970361	0.870024
	Pongo_abelii	0.968784	0.987275
	Nomascus_leucogenys	0.987861	0.972914
	Papio_anubis	0.96642	0.972187
	Macaca_mulatta	0.944506	0.986911
	Chlorocebus_sabaeus	0.979505	0.989638
	Callithrix_jacchus	0.944821	0.966915
	Tarsius_syrichta	0.729308	0.782221
	Microcebus_murinus	0.717484	NA
	Otolemur_garnettii	0.891219	0.924923
Rodants	Tupaia_belangeri	0.6519	0.728413
	Mus_musculus	0.837301	0.892383
	Rattus_norvegicus	0.842188	0.895474
	Dipodomys_ordii	0.707394	0.521178
	Ictidomys_tridecemlineatus	0.722213	0.39611
	Cavia_porcellus	0.655999	0.85948
	Oryctolagus_cuniculus	0.892165	0.916015
	Ochotona_princeps	0.56858	0.500891
Carnivores	Mustela_putorius_furo	0.892953	0.930922
	Ailuropoda_melanoleuca	0.891534	0.934921
	Canis_familiaris	0.890588	0.927468
	Felis_catus	0.877345	0.926741
Horse	Equus_caballus	0.900836	0.928013
Chiroptera	Pteropus_vampyrus	0.710484	0.883294
	Myotis_lucifugus	0.618635	0.885475
Cetaceans and even-toed ungulates	Bos_taurus	0.895948	0.916742
	Ovis_aries	0.89721	0.911471
	Tursiops_truncatus	0.845026	0.797128
	Vicugna_pacos	0.784014	0.75768
	Sus_scrofa	0.622261	0.931649
Insectivora mammals	Sorex_araneus	0.74192	0.740047
	Erinaceus_europaeus	0.672868	0.690165
African Animals	Procavia_capensis	0.673498	0.742592
	Loxodonta_africana	0.906669	0.924559
	Echinops_telfairi	0.638341	0.678422
Xenarthran mammals	Choloepus_hoffmanni	0.652846	0.572096
	Dasypus_novemcinctus	0.890273	0.931831
marsupials	Macropus_eugenii	0.459562	0.533539
	Sarcophilus_harrisii	0.799622	0.813307
	Monodelphis_domestica	0.801356	0.843847
Platypus	Ornithorhynchus_anatinus	0.26076	0.305944
Birds	Meleagris_gallopavo	0.631247	0.758953
	Gallus_gallus	0.688948	0.759862
	Anas_platyrhynchos	0.690367	0.748591
	Taeniopygia_guttata	0.70093	0.753136
	Ficedula_albicollis	0.694624	0.75659
Terapods	Pelodiscus_sinensis	0.717799	0.779131
	Anolis_carolinensis	0.46035	0.716961
	Xenopus_tropicalis	0.638972	0.692783
Lobe-finned fish	Latimeria_chalumnae	0.452783	0.703145
Ray-finned fish	Poecilia_formosa	0.507804	0.57335
	Xiphophorus_maculatus	0.302538	0.549355
	Oryzias_latipes	0.498187	0.557171
	Gasterosteus_aculeatus	0.487309	0.569351
	Oreochromis_niloticus	0.518209	0.574441
	Tetraodon_nigroviridis	0.367176	0.499182
	Takifugu_rubripes	0.486521	0.564079
	Gadus_morhua	0.471859	NA
	Danio_rerio	0.406275	0.625704
	Astyanax_mexicanus	0.402333	0.191965
	Lepisosteus_oculatus	0.529875	0.628795
Lampery	Petromyzon_marinus	0.192496	0.467733
Ciona	Ciona_intestinalis	0.0537601	0.0409017
	Ciona_savignyi	0.0622734	0.173059
Arthropods	Drosophila_melanogaster	0.0821378	0.141974
Nematodes	Caenorhabditis_elegans	0.0389406	0.0461734
Yeast	Saccharomyces_cerevisiae	0.0561249	0.0745319

## Sheet: Human v PLAZA
Clades	Species	ATM	ATR
Human	Homo_sapiens	1	1
Fabids	Citrullus_lanatus	0.0887593	0.137611
	Cucumis_melo	0.0368911	0.125614
	Fragaria_vesca	0.095696	0.146882
	Glycine_max	0.110358	0.14561
	Lotus_japonicus	NA	0.141429
	Malus_domestica	0.0723632	0.116561
	Manihot_esculenta	0.106574	0.149427
	Medicago_truncatula	0.102318	0.149427
	Populus_trichocarpa	0.104682	0.148337
	Prunus_persica	0.103579	0.147246
	Ricinus_communis	0.103106	0.149064
Malvids	Arabidopsis_lyrata	0.104367	0.143247
	Arabidopsis_thaliana	0.107835	0.143792
	Brassica_rapa	0.0936465	0.14361
	Capsella_rubella	0.105313	0.144883
	Carica_papaya	0.0400441	0.0872569
	Citrus_sinensis	0.105313	0.148155
	Eucalyptus_grandis	0.106732	0.146701
	Gossypium_raimondii	0.100741	0.151063
	Thellungiella_parvula	0.10279	0.145428
	Theobroma_cacao	0.106574	0.149246
Rosids	Vitis_vinifera	0.106574	0.148337
Solanum	Solanum_lycopersicum	0.106732	0.148337
	Solanum_tuberosum	0.106889	0.1487
Dicots	Beta_vulgaris	0.107047	0.15379
Poaceae	Oryza_sativa_ssp._japonica	0.0985338	0.147246
	Zea_mays	0.0564402	0.149427
	Brachypodium_distachyon	0.0983762	0.145428
	Hordeum_vulgare	0.0731515	0.149609
	Oryza_sativa_ssp._indica	0.0938042	0.147428
	Setaria_italica	0.087498	0.150882
	Sorghum_bicolor	0.0824531	0.151972
Monocots	Musa_acuminata	0.100426	0.137248
Magnoliophyta	Amborella_trichopoda	0.0890746	0.150336
Embryophyta	Physcomitrella_patens	0.1102	0.162698
Chlorophyta	Chlamydomonas_reinhardtii	0.0400441	0.0992547
	Ostreococcus_lucimarinus	0.0846603	0.128704
	Bathycoccus_prasinos	0.0816648	0.116342
	Chlorella_sp_NC64A	0.0510799	NA
	Coccomyxa_sp._C-169	0.0923853	0.106163
	Micromonas_pusilla_strain_CCMP1545	0.0621157	0.097255
	Micromonas_sp_RCC299	NA	0.0654426
	Ostreococcus_sp_RCC809	0.0854485	0.124523
	Ostreococcus_tauri	0.0863945	0.131794
	Volvox_carteri	NA:MTOR	0.0735866
Eukaryotes	Cyanidioschyzon_merolae	NA	0.0779858
Stramenopiles	Aureococcus_anophagefferens	0.0529718	0.0590802
	Ectocarpus_siliculosus	0.0851332	0.0944192
	Fragilariopsis_cylindrus	0.0471386	0.0390838
	Phaeodactylum_tricornutum	0.0559672	0.0590802
	Thalassiosira_pseudonana	0.0431972	0.0716233

## Sheet: Human v Fungi
Clades	Species	ATM	ATR
Human	Homo_sapiens	1	1
Basidiomycota	Melampsora_laricipopulina	NA:MTOR	0.127431
	Puccinia_graminis	0.0671606	0.141065
	Puccinia_graminisug99	0.067003	0.120524
	Puccinia_triticina	0.070629	0.0882021
	Microbotryum_violaceum	0.0704714	0.141792
	Sporisorium_reilianum	0.0769352	0.141065
	Ustilago_maydis	NA	0.149064
	Cryptococcus_neoformans	0.0662147	0.128522
Ascomycota	Schizosaccharomyces_cryophilus	0.0718903	0.125977
	Schizosaccharomyces_japonicus	0.0684219	0.124523
	Schizosaccharomyces_octosporus	0.071102	0.127613
	Schizosaccharomyces_pombe	0.0740974	0.129249
	Tuber_melanosporum	0.0832414	0.143974
	Blumeria_graminis	0.06653	0.118706
	Botryotinia_fuckeliana	0.0748857	0.118706
	Sclerotinia_sclerotiorum	0.0734668	NA
	Gaeumannomyces_graminis	0.0698408	0.118524
	Magnaporthe_oryzae	0.0733092	0.123432
	Magnaporthe_poae	0.0625887	0.119796
	Neurospora_crassa	0.0714173	0.0958008
	Trichoderma_reesei	0.0770929	0.113252
	Trichoderma_virens	0.0766199	0.111252
	Fusarium_fujikuroi	0.0769352	0.117615
	Fusarium_oxysporum	0.0595933	0.0896201
	Fusarium_pseudograminearum	0.0755163	0.118706
	Gibberella_moniliformis	0.0745704	NA
	Gibberella_zeae	0.0742551	0.116888
	Nectria_haematococca	0.0753587	0.109071
	Verticillium_dahliae	0.075201	0.110525
	Colletotrichum_gloeosporioides	0.0739398	0.112525
	Colletotrichum_higginsianum	0.0766199	0.0927104
	Colletotrichum_orbiculare	0.0770929	0.116342
	Glomerella_graminicola	0.0737821	0.117433
	Aspergillus_clavatus	0.0791424	0.127068
	Aspergillus_flavus	0.0766199	0.115797
	Aspergillus_fumigatus	0.0777235	0.133249
	Aspergillus_fumigatusa1163	0.0777235	0.133249
	Aspergillus_nidulans	0.0804036	0.131431
	Aspergillus_niger	NA	0.124886
	Aspergillus_oryzae	0.0766199	0.116706
	Aspergillus_terreus	0.0769352	0.119796
	Neosartorya_fischeri	0.0785117	0.134339
	Dothistroma_septosporum	0.0685795	0.119069
	Zymoseptoria_tritici	0.0681066	0.12216
	Leptosphaeria_maculans	0.0761469	0.127431
	Phaeosphaeria_nodorum	0.0750434	0.11707
	Pyrenophora_teres	0.0745704	0.128886
	Pyrenophora_triticirepentis	0.0755163	0.125432
	Ashbya_gossypii	0.0536024	0.0739138
	Komagataella_pastoris	0.0567555	0.0858026
	Saccharomyces_cerevisiae	0.0561249	0.0745319
	Yarrowia_lipolytica	0.0524988	0.0650791
Glomeromycota	Rhizophagus_irregularis	NA:MTOR	NA:MTOR
Mucoromycotina	Backusella_circina	NA:MTOR	NA:MTOR
	Lichtheimia_hyalospora	NA	0.114161
	Mucor_circinelloides	NA:MTOR	0.0858026
	Phycomyces_blakesleeanus	NA:MTOR	0.0470823
	Rhizopus_microsporus_var._microsporus	NA	0.0958008
	Rhizopus_oryzae	NA	0.0907108
	Rhizopus_microsporus_var._chinensis	NA	0.0959825
	Umbelopsis_ramanniana	NA	0.0927104
Entomophthoromycotina	Conidiobolus_coronatus	NA:MTOR	0.0621705
Kickxellomycotina	Coemansia_reversa	0.0433549	0.0721687
Blastocladiomycota	Catenaria_anguillulae	0.0591203	0.0938011
Chytridiomycota	Batrachochytrium_dendrobatidis	0.0753587	0.0668969
Neocallimastigomycota	Piromyces_sp._E2	0.0649535	0.0963461
Microsporidia	Antonospora_locustae	0	NA
	Encephalitozoon_hellem	NA	0.0485366
	Encephalitozoon_intestinalis	NA	0.0478095
	Encephalitozoon_cuniculi	NA	0.0472641
	Encephalitozoon_romaleae	NA	0.0478095
	Enterocytozoon_bieneusi	NA	0.029631
	Nematocida_parisii	0.0321614	0.0441738
	Nosema_ceranae	NA	0.0387202
Cryptomycota	Rozella_allomycis	0.0572284	0.109253

## Sheet: Human v Metazoa
Clades	Species	ATM	ATR
Human	Homo_sapiens	1	1
Arthropoda	Drosophila_ananassae	0.0728362	0.13743
	Drosophila_erecta	0.0816648	0.137066
	Drosophila_grimshawi	0.0703137	0.141065
	Drosophila_melanogaster	0.0821378	0.141974
	Drosophila_mojavensis	0.0831468	0.140156
	Drosophila_persimilis	0.0777235	0.136884
	Drosophila_pseudoobscura	0.0761469	0.0545355
	Drosophila_sechellia	0.0821378	0.068533
	Drosophila_simulans	0.0818225	0.0383567
	Drosophila_virilis	0.0750434	0.143247
	Drosophila_willistoni	0.0796153	0.141247
	Drosophila_yakuba	0.0750434	0.136702
	Megaselia_scalaris	NA	0.0574441
	Aedes_aegypti	0.0955384	0.169606
	Anopheles_darlingi	0.0851332	NA
	Anopheles_gambiae	0.0808766	0.157608
	Culex_quinquefasciatus	0.0589626	0.170151
	Dendroctonus_ponderosae	0.100284	0.176695
	Tribolium_castaneum	0.153839	0.152881
	Apis_mellifera	0.11854	0.173787
	Atta_cephalotes	0.110831	0.164879
	Nasonia_vitripennis	0.127227	0.179785
	Solenopsis_invicta	0.11288	NA
	Zootermopsis_nevadensis	0.16601	0.180876
	Acyrthosiphon_pisum	0.107362	0.170151
	Rhodnius_prolixus	NA:MTOR	NA:MTOR
	Pediculus_humanus	0.139666	0.165788
	Daphnia_pulex	0.150087	0.225959
	Strigamia_maritima	0.118871	0.261043
	Bombyx_mori	NA	0.173241
	Danaus_plexippus	0.0963109	0.181785
	Heliconius_melpomene	0.0930159	0.174877
	Melitaea_cinxia	0.0555731	NA:MTOR
	Ixodes_scapularis	0.0726785	0.181785
	Tetranychus_urticae	NA	0.1487
Nematoda	Pristionchus_pacificus	0.0329497	0.0556262
	Loa_loa	NA	0.102709
	Onchocerca_volvulus	0.037364	0.100891
	Brugia_malayi	0.0398865	0.0748955
	Caenorhabditis_brenneri	0.0375217	0.0469006
	Caenorhabditis_briggsae	0.0368911	0.0436284
	Caenorhabditis_elegans	0.0389406	0.0461734
	Caenorhabditis_japonica	0.0383099	0.0459916
	Caenorhabditis_remanei	0.0405171	0.0329031
	Trichinella_spiralis	NA:MTOR	0.0785312
Acari	Crassostrea_gigas	0.0980609	0.0959825
	Lottia_gigantea	0.226549	0.315761
Annelida	Capitella_teleta	0.104998	0.276313
	Helobdella_robusta	0.0983762	0.173968
Bilateria	Schistosoma_mansoni	0.0632193	0.140156
	Strongylocentrotus_purpuratus	0.147391	0.300145
Eumetazoa	Mnemiopsis_leidyi	0.0621157	0.0783494
	Nematostella_vectensis	0.210153	0.0534448
Metazoa	Trichoplax_adhaerens	0.166798	0.179422
	Amphimedon_queenslandica	0.118903	0.075259

## Sheet: Human v Protists
Clades	Species	ATM	ATR
Human	Homo_sapiens	1	1
Stramenopiles	Albugo_laibachii	0.0788271	0.116342
	Hyaloperonospora_arabidopsidis	0.0862368	0.0618069
	Phaeodactylum_tricornutum	0.0559672	0.0590802
	Phytophthora_infestans	0.0892322	0.115252
	Phytophthora_kernoviae	NA	0.0554445
	Phytophthora_lateralis	NA:MTOR	NA:MTOR
	Phytophthora_parasitica	0.0906511	0.116161
	Phytophthora_ramorum	0.0572284	0.0774405
	Phytophthora_sojae	0.0605392	0.0716233
	Pythium_aphanidermatum	0.083872	0.118706
	Pythium_arrhenomanes	0.0668453	0.0788947
	Pythium_irregulare	0.0785117	0.119796
	Pythium_iwayamai	0.0793	0.117979
	Pythium_ultimum	0.0682642	0.11816
	Pythium_vexans	0.0868674	0.118524
	Thalassiosira_pseudonana	0.0431972	0.0716233
Alveolata	Paramecium_tetraurelia	NA:MTOR	NA:MTOR
	Plasmodium_berghei	0	0
	Plasmodium_chabaudi	0	0
	Plasmodium_falciparum	0	0
	Plasmodium_knowlesi	0	0
	Plasmodium_vivax	0.0102002	NA
	Tetrahymena_thermophila	NA:MTOR	NA:MTOR
	Toxoplasma_gondii	0.0427243	0.0379931
Haptophyceae	Emiliania_huxleyi	0.0524988	0.0765497
Amoebozoa	Dictyostelium_discoideum	NA	0.133794
	Entamoeba_histolytica	0.0482422	0.0438102
Cryptophyta	Guillardia_theta	0.0387829	0.0963461
Rhizaria	Bigelowiella_natans	0.0558096	0.0896201
Excavata	Trichomonas vaginalis	✓	✓
	Spironucleus salomonicida	NA	NA
	Naegleria gruberi	✓	✓
Fornicata	Giardia_lamblia	NA:MTOR	NA:MTOR
	Giardia intestinalis	NA	NA
Kinetoplastida	Leishmania_major	0.0520259	0.0587166
	Trypanosoma_brucei	0.054233	0.076168

## Sheet: A lyrata v Ensembl
Clades	Species	ATM	ATR
Plants	Arabidopsis_lyrata	1	1
Primates	Homo_sapiens	0.0832286	0.14161
	Pan_troglodytes	0.0823485	0.141432
	Gorilla_gorilla	0.0770681	0.108835
	Pongo_abelii	0.0788283	0.141254
	Nomascus_leucogenys	0.0823485	0.138938
	Papio_anubis	0.0828514	0.134485
	Macaca_mulatta	0.0732965	0.140185
	Chlorocebus_sabaeus	0.0827257	0.140898
	Callithrix_jacchus	0.0820971	0.140007
	Tarsius_syrichta	0	0.101229
	Microcebus_murinus	0.060347	NA:MTOR
	Otolemur_garnettii	0.0779482	0.14161
Rodants	Tupaia_belangeri	0.0407342	0.105059
	Mus_musculus	0.079834	0.14072
	Rattus_norvegicus	0.0800855	0.139829
	Dipodomys_ordii	0.0710334	NA
	Ictidomys_tridecemlineatus	0.0506663	0
	Cavia_porcellus	0.0792054	0.14072
	Oryctolagus_cuniculus	0.0788283	0.140363
	Ochotona_princeps	0.0401559	0
Carnivores	Mustela_putorius_furo	0.0788283	0.141788
	Ailuropoda_melanoleuca	0.0810913	0.14161
	Canis_familiaris	0.0783254	0.14161
	Felis_catus	0.0765653	0.140898
Horse	Equus_caballus	0.0797083	0.139651
Chiroptera	Pteropus_vampyrus	0.0727936	0.132526
	Myotis_lucifugus	0.0731707	0.134307
Cetaceans and even-toed ungulates	Bos_taurus	0.0794569	0.140185
	Ovis_aries	0.079834	0.139116
	Tursiops_truncatus	0.0755595	0.0896509
	Vicugna_pacos	0.077571	0.142323
	Sus_scrofa	0.0393513	0.140363
Insectivora mammals	Sorex_araneus	0.0605733	0.109369
	Erinaceus_europaeus	0.053558	0.120413
African Animals	Procavia_capensis	0.0518104	0.097435
	Loxodonta_africana	0.0795826	0.140007
	Echinops_telfairi	0.0667589	NA
Xenarthran mammals	Choloepus_hoffmanni	0.0603219	0.0814749
	Dasypus_novemcinctus	0.0790797	0.140185
marsupials	Macropus_eugenii	NA:MTOR	NA:MTOR
	Sarcophilus_harrisii	0.0807141	0.128963
	Monodelphis_domestica	0.0800855	0.140185
Platypus	Ornithorhynchus_anatinus	NA	0.100641
Birds	Meleagris_gallopavo	0.0787025	0.140363
	Gallus_gallus	0.079834	0.140007
	Anas_platyrhynchos	0.0807141	0.138226
	Taeniopygia_guttata	0.081217	0.138938
	Ficedula_albicollis	0.0813427	0.139295
Terapods	Pelodiscus_sinensis	0.0795826	0.140363
	Anolis_carolinensis	0.0510435	0.139829
	Xenopus_tropicalis	0.0758109	0.139295
Lobe-finned fish	Latimeria_chalumnae	NA	0.136623
Ray-finned fish	Poecilia_formosa	0.0819713	0.139473
	Xiphophorus_maculatus	0.0809656	0.133773
	Oryzias_latipes	0.0819713	0.140542
	Gasterosteus_aculeatus	0.0799598	0.136801
	Oreochromis_niloticus	0.0829771	0.136445
	Tetraodon_nigroviridis	0.0751823	0.14072
	Takifugu_rubripes	0.0800855	0.139651
	Gadus_morhua	0.075484	0.138226
	Danio_rerio	0.0808398	0.142323
	Astyanax_mexicanus	NA	0.0844318
	Lepisosteus_oculatus	0.0799598	0.145885
Lampery	Petromyzon_marinus	0.0743022	0.136445
Ciona	Ciona_intestinalis	0.0311793	0.0336658
	Ciona_savignyi	0.0343224	0.0997506
Arthropods	Drosophila_melanogaster	0.0479004	0.0949412
Nematodes	Caenorhabditis_elegans	0.0241388	0.0358033
Yeast	Saccharomyces_cerevisiae	0.0387227	0.0689348

## Sheet: A lyrata v PLAZA
Clades	Species	ATM	ATR
Plant	Arabidopsis_lyrata	1	1
Fabids	Citrullus_lanatus	0.271436	0.603669
	Cucumis_melo	0.0514207	0.4715
	Fragaria_vesca	0.390118	0.49715
	Glycine_max	0.377043	0.624688
	Lotus_japonicus	NA	0.605273
	Malus_domestica	0.111013	0.510509
	Manihot_esculenta	0.384083	0.52761
	Medicago_truncatula	0.429344	0.603135
	Populus_trichocarpa	0.237616	0.636445
	Prunus_persica	0.295449	0.641254
	Ricinus_communis	0.44003	0.624688
Malvids	Arabidopsis_thaliana	0.930098	0.956715
	Brassica_rapa	0.641564	0.876202
	Capsella_rubella	0.693865	0.907018
	Carica_papaya	0.110888	0.468294
	Citrus_sinensis	0.330274	0.535981
	Eucalyptus_grandis	0.426578	0.607944
	Gossypium_raimondii	0.464798	0.645707
	Thellungiella_parvula	0.667589	0.835055
	Theobroma_cacao	0.473472	0.654613
Rosids	Vitis_vinifera	0.458889	0.582651
Solanum	Solanum_lycopersicum	0.243777	0.600641
	Solanum_tuberosum	0.246291	0.602066
Dicots	Beta_vulgaris	0.368997	0.588529
Poaceae	Oryza_sativa_ssp._japonica	0.324617	0.506413
	Zea_mays	0.0920292	0.388457
	Brachypodium_distachyon	0.321851	0.503384
	Hordeum_vulgare	0.107619	0.498397
	Oryza_sativa_ssp._indica	0.312673	0.500356
	Setaria_italica	0.172869	0.516566
	Sorghum_bicolor	0.138924	0.515319
Monocots	Musa_acuminata	0.318959	0.484788
Magnoliophyta	Amborella_trichopoda	0.177144	0.513359
Embryophyta	Physcomitrella_patens	0.260598	0.404168
Chlorophyta	Chlamydomonas_reinhardtii	0.0365854	0.146455
	Ostreococcus_lucimarinus	0.10787	0.169398
	Bathycoccus_prasinos	0.112157	0.156929
	Chlorella_sp_NC64A	0.0466432	0.0450659
	Coccomyxa_sp._C-169	0.123208	0.167439
	Micromonas_pusilla_strain_CCMP1545	0.0646216	0.121482
	Micromonas_sp_RCC299	NA	0.0842537
	Ostreococcus_sp_RCC809	0.112019	0.171892
	Ostreococcus_tauri	0.112396	0.175989
	Volvox_carteri	NA	0.0993944
Eukaryotes	Cyanidioschyzon_merolae	NA	0.0875668
Stramenopiles	Aureococcus_anophagefferens	0.0427458	0.0586035
	Ectocarpus_siliculosus	0.0686447	0.117225
	Fragilariopsis_cylindrus	0.0379683	0.0397221
	Phaeodactylum_tricornutum	0.0450088	0.0616316
	Thalassiosira_pseudonana	0.0315564	0.0887068

## Sheet: A lyrata v Fungi
Clades	Species	ATM	ATR
Plant	Arabidopsis_lyrata	1	1
Basidiomycota	Melampsora_laricipopulina	NA	0.110616
	Puccinia_graminis	0.0442545	0.12166
	Puccinia_graminisug99	0.044003	0.102423
	Puccinia_triticina	0.0450088	0.0710011
	Microbotryum_violaceum	0.0447574	0.134129
	Sporisorium_reilianum	0.0560473	0.125935
	Ustilago_maydis	NA	0.128073
	Cryptococcus_neoformans	0.0456751	0.114357
Ascomycota	Schizosaccharomyces_cryophilus	0.0475233	0.110616
	Schizosaccharomyces_japonicus	0.0487805	0.102779
	Schizosaccharomyces_octosporus	0.0470204	0.109904
	Schizosaccharomyces_pombe	0.0490319	0.110794
	Tuber_melanosporum	0.0570908	0.136266
	Blumeria_graminis	0.0463918	0.105451
	Botryotinia_fuckeliana	0.0545512	0.112219
	Sclerotinia_sclerotiorum	0.0495977	NA
	Gaeumannomyces_graminis	0.0467689	0.107766
	Magnaporthe_oryzae	0.0466432	0.104204
	Magnaporthe_poae	0.0484913	0.108123
	Neurospora_crassa	0.0494845	0.0954756
	Trichoderma_reesei	0.0504149	0.101176
	Trichoderma_virens	0.0502892	0.101354
	Fusarium_fujikuroi	0.0544129	0.104026
	Fusarium_oxysporum	0.0397284	0.080513
	Fusarium_pseudograminearum	0.0536082	0.104916
	Gibberella_moniliformis	0.0537843	NA
	Gibberella_zeae	0.0531556	0.103313
	Nectria_haematococca	0.0538848	0.0969006
	Verticillium_dahliae	0.0475233	0.100998
	Colletotrichum_gloeosporioides	0.0549158	0.100285
	Colletotrichum_higginsianum	0.0511692	0.0792661
	Colletotrichum_orbiculare	0.048529	0.100285
	Glomerella_graminicola	0.0480262	0.103848
	Aspergillus_clavatus	0.0512949	0.102601
	Aspergillus_flavus	0.0492834	0.102601
	Aspergillus_fumigatus	0.0550541	0.108835
	Aspergillus_fumigatusa1163	0.0550541	0.108835
	Aspergillus_nidulans	0.0477747	0.112932
	Aspergillus_niger	NA	0.104738
	Aspergillus_oryzae	0.0495348	0.101888
	Aspergillus_terreus	0.0489062	0.101176
	Neosartorya_fischeri	0.0505406	0.113823
	Dothistroma_septosporum	0.0496605	0.105629
	Zymoseptoria_tritici	0.0492834	0.109548
	Leptosphaeria_maculans	0.0516973	0.106876
	Phaeosphaeria_nodorum	0.0512698	0.104382
	Pyrenophora_teres	0.0531556	0.110082
	Pyrenophora_triticirepentis	0.0529419	0.105807
	Ashbya_gossypii	0.0384712	0.0667973
	Komagataella_pastoris	0.0398542	0.0822943
	Saccharomyces_cerevisiae	0.0387227	0.0689348
	Yarrowia_lipolytica	0.0363339	0.0703598
Glomeromycota	Rhizophagus_irregularis	NA:MTOR	NA:MTOR
Mucoromycotina	Backusella_circina	NA:MTOR	NA:MTOR
	Lichtheimia_hyalospora	NA	0.102601
	Mucor_circinelloides	NA	0.079088
	Phycomyces_blakesleeanus	NA:MTOR	0.0459565
	Rhizopus_microsporus_var._microsporus	NA	0.0894193
	Rhizopus_oryzae	NA	0.0881724
	Rhizopus_microsporus_var._chinensis	NA	0.0883506
	Umbelopsis_ramanniana	NA	0.0885287
Entomophthoromycotina	Conidiobolus_coronatus	NA	0.0523691
Kickxellomycotina	Coemansia_reversa	0.0295449	0.0648379
Blastocladiomycota	Catenaria_anguillulae	0.0451345	0.0812255
Chytridiomycota	Batrachochytrium_dendrobatidis	0.0479004	0.0570004
Neocallimastigomycota	Piromyces_sp._E2	0.0437139	0.0814036
Microsporidia	Antonospora_locustae	0	NA
	Encephalitozoon_hellem	NA	0.0468472
	Encephalitozoon_intestinalis	NA	0.0472034
	Encephalitozoon_cuniculi	NA	0.0448878
	Encephalitozoon_romaleae	NA	0.0468472
	Enterocytozoon_bieneusi	NA	0.0292127
	Nematocida_parisii	0.0241388	0.0400784
	Nosema_ceranae	NA	0.039544
Cryptomycota	Rozella_allomycis	0.0438773	0.0912006

## Sheet: A lyrata v Metazoa
Clades	Species	ATM	ATR
Plant	Arabidopsis_lyrata	1	1
Arthropoda	Drosophila_ananassae	0.0436258	0.0951193
	Drosophila_erecta	0.047649	0.0924475
	Drosophila_grimshawi	0.0437516	0.0890631
	Drosophila_melanogaster	0.0479004	0.0949412
	Drosophila_mojavensis	0.0467689	0.0878162
	Drosophila_persimilis	0.0445059	0.0863912
	Drosophila_pseudoobscura	0.0443802	0.0432846
	Drosophila_sechellia	0.0471461	0.0507659
	Drosophila_simulans	0.0472718	NA
	Drosophila_virilis	0.0437516	0.0883506
	Drosophila_willistoni	0.046266	0.086213
	Drosophila_yakuba	0.044003	0.0928037
	Megaselia_scalaris	NA	0.0416815
	Aedes_aegypti	0.0512949	0.09886
	Anopheles_darlingi	0.0495348	NA
	Anopheles_gambiae	0.0458889	0.0949412
	Culex_quinquefasciatus	0.0402313	0.101532
	Dendroctonus_ponderosae	0.049912	0.0997506
	Tribolium_castaneum	0.0595927	0.0949412
	Apis_mellifera	0.0627357	0.101532
	Atta_cephalotes	0.0587126	0.0935162
	Nasonia_vitripennis	0.0653633	0.11026
	Solenopsis_invicta	0.0574554	NA
	Zootermopsis_nevadensis	0.0687704	0.109904
	Acyrthosiphon_pisum	0.0550666	0.104916
	Rhodnius_prolixus	NA:MTOR	NA:MTOR
	Pediculus_humanus	0.0590898	0.09886
	Daphnia_pulex	0.0609756	0.129676
	Strigamia_maritima	NA	0.125223
	Bombyx_mori	NA	0.0977912
	Danaus_plexippus	0.0496605	0.107766
	Heliconius_melpomene	0.0491577	0.094585
	Melitaea_cinxia	0.0285391	NA:MTOR
	Ixodes_scapularis	0.044003	0.109726
	Tetranychus_urticae	NA	0.0917349
Nematoda	Pristionchus_pacificus	0.0221272	0.0473815
	Loa_loa	NA	0.0771286
	Onchocerca_volvulus	0.0279105	0.0714286
	Brugia_malayi	0.0311793	0.0618098
	Caenorhabditis_brenneri	0.0260246	NA:MTOR
	Caenorhabditis_briggsae	0.023133	0.0345565
	Caenorhabditis_elegans	0.0241388	0.0358033
	Caenorhabditis_japonica	0.0265275	0.0345565
	Caenorhabditis_remanei	0.0247674	NA:MTOR
	Trichinella_spiralis	NA:MTOR	0.0472034
Acari	Crassostrea_gigas	0.0523007	0.0623441
	Lottia_gigantea	0.078954	0.133416
Annelida	Capitella_teleta	0.0563239	0.137513
	Helobdella_robusta	0.0556952	0.106341
Bilateria	Schistosoma_mansoni	0.038094	0.0890631
	Strongylocentrotus_purpuratus	0.0656274	0.0865693
Eumetazoa	Mnemiopsis_leidyi	0.0396027	0.0630566
	Nematostella_vectensis	0.0859945	NA
Metazoa	Trichoplax_adhaerens	0.0784511	0.102601
	Amphimedon_queenslandica	0.0657657	0.0496972

[truncated: 2 more sheets: A lyrata v Protists, Additional]
