# Supplementary material for: Conservation of Nonsense-Mediated mRNA Decay Complex Components Throughout Eukaryotic Evolution
Source: Sci Rep. 2017 Nov 30;7:16692. doi: 10.1038/s41598-017-16942-w (PMC5709506; doi:10.1038/s41598-017-16942-w)
Supplement: Supplementary file 5 — Table S5 [file 41598_2017_16942_MOESM5_ESM.xlsx]

## Sheet: Title
Table S5. Distribution of S/TQ dipeptides across UPF1 peptides from diverse eukaryotes
Conservation of Nonsense-Mediated mRNA Decay Complex Components Throughout Eukaryotic Evolution
Barry Causier, Zhen Li, Riet De Smet, James P. B. Lloyd, Yves Van de Peer, Brendan Davies

## Sheet: UPF1 STQ
Species	UPF1 accession number	Protein length (aa)	RNA helicase (UPF2 interacting domain)	DEAD-like helicase	AAA domain	S/TQ	SMG1 (Y/N)
Human	EAW84741	1129	121-272	500-553	691-888	S: 10, 42, 97, 215, 227, 323, 485, 692, 962, 1042, 1049, 1052, 1057, 1061, 1073, 1076, 1079, 1084, 1089, 1100, 1107, 1127	Y
						T: 28, 44, 325, 650, 762, 1066
C. elegans	NP_490829	1069	93-244	464-543	654-851	S: 34, 48, 135, 297, 340, 449, 655, 923, 934, 991, 996, 999, 1009, 1011, 1025, 1027, 1045, 1050, 1066	Y
						T: 31, 151, 232, 613, 783
Drosophila melanogaster	NP_572767	1180	98-249	470-526	661-857	S: 44, 46, 455, 662, 690, 1121, 1140, 1146, 1153, 1160, 1177	Y
						T: 28, 31, 48, 302, 731, 1109, 1132
Drosophila persimilis	XP_002023504	879	not predicted	140-196	331-527	S: 125, 332, 360, 820, 839, 845, 852, 859, 876	Y
						T: 401, 831
Anopheles gambiae	XP_322028	1161	106-257	478-539	669-865	S: 12, 30, 44, 46, 51, 60, 308, 463, 670, 698, 1052, 1099, 1103, 1110, 1116, 1125, 1132, 1139, 1155, 1158	Y
						T: 48, 310, 739, 1095
Anopheles darlingi	ENT59174	1152	104-255	451-512	642-838	S: 28, 42, 44, 49, 58, 306, 436, 643, 671, 1075, 1090, 1094, 1101, 1107, 1116, 1123, 1130,	Y
						T: 46, 308, 712, 1086
Trichinella spiralis	XP_003371160	1030	93-244	464-543	654-851	S: 275, 439, 704, 906, 931, 968, 975, 999, 1028	N
						T: 32, 62, 590, 980
Saccharomyces cerevisiae	EWG89372	971	60-208	427-483	616-813	S: 196, 259, 412, 924	N
						T: 25, 575
Neurospora crassa	XP_961233	1093	101-251	474-519	665-862	S: 459, 500, 574, 1049, 1086	N
						T: 624, 912
Aspergillus niger	EHA18163	1071	64-215	437-493	628-825	S: 18, 216, 267, 269, 422, 537, 1005, 1065	N
						T: 405, 587
Ustilago maydis	XP_756384	1088	129-280	498-551	684-880	S: 331, 483, 684, 791, 1011, 1032, 1081	N
						T: 235, 333, 648, 987
Microbotryum violaceum	KDE06948	1111	143-294	513-569	704-901	S: 38, 345, 498, 607, 688, 812, 997, 1009, 1032, 1063, 1099	N
						T: 249, 347, 663
Rhizophagus irregularis	EXX60126	1063	81-232	450-493	643-838	S: 28, 39, 49, 187, 283, 435, 749, 939, 958, 981, 992, 1001, 1023, 1036, 1044, 1051, 1057	Y
						T: 9, 25, 285, 600, 688, 954, 986, 1061
Rhizopus microsporus	CEG67468	1038	91-242	460-522	653-848	S: 8, 24, 229, 293, 445, 759, 951, 970, 1012, 1018, 1027	Y
						T: 21, 32, 34, 197, 428, 610, 698, 966, 989
Mucor circinelloides	EPB86513	1101	111-262	470-523	663-858	S: 8, 24, 313, 455, 769, 964, 983, 1029, 1035, 1044, 1057, 1066, 1077, 1085, 1092, 1095	Y
						T: 21, 32, 217, 250, 438, 620, 708, 979, 1000, 1069, 1099
Batrachochytrium dendrobatidis	XP_006681166	1119	132-283	501-610	692-889	S: 3, 18, 29, 57, 66, 334, 486, 601, 693, 942, 946, 999, 1001, 1010, 1014, 1033, 1053, 1072, 1082, 1105, 1113	Y
						T: 15, 336, 651, 1017, 1098, 1117
Giardia lamblia	XP_001707280	1304	2-125	not predicted	801-1056	S: 804	N
						T: 1025, 1112
Trypanosoma brucei	CBH11169	842	28-175	389-443	585-779	S: 211, 375, 702	N
						T: 228, 544
Spironucleus salmonicidia	EST48963	899	003-70	not predicted	601-799	S: 27, 151, 368, 553, 623, 662, 745	N
						T: 884, 894
Trichomonas vaginalis	XP_001329696	882	48-199	408-523	601-799	S: 102, 124, 394, 696	N
						T: 160, 560, 621, 700
Naegleria gruberi	62232*	1067	174-324	540-601	733-929	S: 12, 87, 95, 99, 115, 375, 805, 1059	Y
						T: 83, 93, 105, 109, 311, 692, 1049, 1056
Toxoplasma gondii	EPT28097	1539	286-442	710-781	925-1126	S: 451, 695, 1038, 1329, 1393, 1535	N
						T: 73, 396, 429
Guillardia theta	XP_005832864	1030	119-269	485-523	678-875	S: 10, 14, 23, 40, 69, 73, 246, 470, 969, 977, 982, 985, 997, 1005, 1016, 1018, 1020, 1022, 1025	Y
						T: 51, 259, 587, 637, 964, 1010
Aphanomyces invadans	XP_008871159	1059	102-253	478-516	671-868	S: 20, 25, 304, 580, 779, 928, 1024, 1034, 1046, 1050	Y
						T: 208, 241, 306, 630, 995, 1016, 1020
Ectocarpus siliculosus	CBJ30064.1	1101	154-303	511-568	717-914	S:355, 507, 978, 1078	N
						T: 676, 718
Dictyostelium discoideum	XP_636490	1331	182-336	555-598	750-946	S: 149, 154, 166, 311, 390, 399, 540, 696, 751, 802, 1065, 1071, 1185, 1210, 1284, 1310, 1319	Y
						T: 709, 1057
Entamoeba histolytica	XP_656130	937	11-149	420-488	616-813	S: 649, 724, 922	N
						T: 575
Arabidopsis thaliana	NP_199512	1254	138-291	507-563	700-897	S: 3, 13, 105, 246, 342, 492, 808, 1013, 1076, 1085, 1091, 1104, 1114, 1157, 1172, 1193, 1211, 1220, 1239, 1245	N
						T: 29, 659, 1056, 1141, 1185, 1228
Arabidopsis lyrata	XP_002865151	1253	138-291	507-563	700-897	S: 3, 13, 105, 246, 342, 492, 808, 1013, 1076, 1085, 1091, 1104, 1114, 1131, 1157, 1172, 1193, 1210, 1219, 1238, 1244	Y
						T: 29, 659, 1056, 1128, 1141, 1185, 1227
Capsella rubella	XP_006282104	1252	136-289	505-547	698-895	S: 13, 103, 244, 340, 490, 806, 1011, 1074, 1083, 1102, 1112, 1129, 1155, 1170, 1191, 1209, 1218, 1237, 1243	N
						T: 29, 657, 1054, 1126, 1139, 1226
Oryza sativa	BAD30435	1277	162-315	531-584	724-921	S: 19, 53, 92, 270, 366, 440, 516, 832, 1038, 1087, 1108, 1117, 1131, 1144, 1154, 1171, 1180, 1211, 1232, 1237, 1250, 1259	Y
						T: 3, 39, 683, 1123, 1168, 1224, 1267
Physcomitrella patens	XP_001760675	1610	395-548	764-820	957-1154	S: 284, 503, 599, 749, 1010, 1247, 1313, 1361, 1374, 1384, 1424, 1439, 1477, 1495, 1510, 1576	Y
						T: 267, 916, 1268, 1338, 1347, 1353, 1357, 1398, 1408, 1421, 1452, 1460, 1466, 1483, 1487
* N. gruberi protein ID 62232 for fgeneshNG_pg.scaffold_3000101 (see http://genome.jgi-psf.org/cgi-bin/dispGeneModel?db=Naegr1&id=62232)
